# Supplementary material for: Dietary patterns and their association with the components of metabolic syndrome: A cross-sectional study of adults from northeast Thailand
Source: F1000Res. 2019 Apr 3;7:905. Originally published 2018 Jun 25. [Version 2] doi: 10.12688/f1000research.15075.2 (PMC6480943; doi:10.12688/f1000research.15075.2)
Supplement: Raw data gathered from the questionnaire [file f1000research-7-20291-s0000.tgz › d2e2c5e3-69c0-41c1-a9e7-85004360bd0c_New_dataset_with_the_revision.xlsx]

## Sheet: Sheet1
ID	sex	age	status	edu	occ	inc	smoking	Dx	Px	FH	FH_DM	FH_HT	FH_lipid	Ptotal	level_PA	weight	height	BMI	waist circumference	hip circumference	SBP	DBP	FBS	TC	TG	HDL	MetS	sticky_rice	white_rice	legumes and nuts	Noodles and bread	soybean	vegetable	fruits	red_meat	poultry	fish	eggs	insects	freshwater	processed meat	organ_animal	seafoods	milk	desserts	energydrink	sweet beverages	chole	fbc
1	1	51	2	3	1	3500	0	1	1	1	1	1	0	2040	2	57.8	152.9	24.7	85	96.3	151.5	62.5	189	113.7	94.1	27.7	1	54	420	8.9	42	46.3	102.34	145.6	28.7	38.6	19.6	10	0	0.5	4	0	5.5	36.3	9.3	0	43.4	216.81	0.21
2	1	50	2	1	3	4500	0	0	0	0	0	0	0	1120	2	53	154.8	22.1	73.3	94	126	78	91.8	104	143.5	24.2	0	360	140	41.4	65.2	315.7	217.83	131.63	30	60	16.3	50	0.7	1.7	19.1	17	40.6	86.5	53.7	21.4	612.8	459.83	0.22
3	1	55	2	2	1	9000	0	0	0	1	1	0	0	9240	3	72	145.3	34.1	97.3	113	175	93	117.5	295.2	304.2	29	1	720	280	24.1	56.2	55.3	205.29	175.7	4.8	11.1	9.6	17.5	1.3	3.9	11.4	1	4.8	17.3	27.3	0	18	84.15	1.69
4	1	59	2	1	3	2000	0	0	0	1	1	0	0	2320	2	66.7	158	26.7	93	102	129	78.5	91.8	180.6	51.6	44.6	0	540	0	14.4	83.3	90	189.81	103.08	110.7	10	71.1	13.5	25.7	10	10	36.4	9.6	33.2	9.6	0	92.6	365.16	0.48
5	1	42	2	1	3	3000	0	0	0	1	1	0	0	21360	3	52.7	150.6	23.3	82.3	92	144	87	97.9	164.4	169.4	35.6	1	540	9.3	5.8	30.2	10	242.83	313.29	21.9	19.3	52.9	21.4	1.3	2.5	22.4	2.4	79.1	0	28.6	0	229.2	320.53	0.18
6	1	48	2	2	3	7200	0	0	0	1	0	1	0	1200	2	70.5	152	30.5	82	103	121	71.5	79.8	142.7	76.8	32.2	0	102.9	140	153.3	96.1	51.4	182.37	36.67	61	4.5	14.4	5	0	0	11.1	0	12.9	51.4	9	0	0	97.07	0.37
7	1	51	2	1	3	8333	0	0	0	1	1	0	0	840	2	53.2	153.3	22.7	78.1	96	130.5	73	88	122.8	63.8	40.2	0	810	0	9.3	14.4	295	113.49	98.25	42.9	8	38.7	18	0	2.3	15.5	1.5	0	140	42.6	0	80	106.32	0.32
8	1	54	3	1	1	5000	0	0	0	1	1	0	0	3360	3	59.7	150.8	26.3	88.1	100	134	84	70.6	174.8	194.9	26.7	1	540	40	6.2	51.7	15.3	157.89	288.33	4.3	4.3	16.9	7.1	0.6	0	10.7	0	0.9	316.9	11.3	0	80	72.43	0.42
9	1	55	2	2	3	4166	0	0	0	1	1	0	0	6160	3	71.2	158	28.5	104	105.3	117.5	79	73.2	261.3	95	50.7	0	720	140	3.1	30.2	0	148.45	24.95	19.1	19.3	48.3	16.7	0	0.9	1.8	0	1.9	0	23.3	0	125.8	127.87	0.18
10	1	49	2	2	1	4000	0	0	0	1	1	0	0	1740	2	57.2	152.8	24.5	83.3	98.1	112	79.5	93.1	153.4	101.1	37.7	0	360	30	77.1	100	304.3	339.46	177.81	20.8	5	37.9	42.9	1	30.3	23.2	0	15.9	246.4	85.7	0	13.4	331.62	2.19
11	1	45	2	1	1	0	0	0	0	0	0	0	0	4100	3	72	144.4	34.5	103	110.2	137	82.5	97.1	157.6	128.5	27.7	1	720	140	27.9	132	10	340.57	38.48	33.6	32.1	162	14.3	0	0.7	8.6	1.5	4.6	6	18.7	0	68.4	251.94	0.89
12	1	54	2	1	3	4000	0	0	0	0	0	0	0	200	1	52.6	145.9	24.7	82	94	122	75	97.4	176.7	75.5	28.8	0	77.1	420	0	49.4	131.4	78.77	66.23	12.9	12.9	36.3	14.3	0	0	0	0	6	64.3	0	0	0	111.61	0.13
13	1	48	2	1	3	6000	0	0	0	0	0	0	0	4200	3	53.9	158.6	21.4	71.1	93	141	83	65.8	140.4	116	35.2	0	720	140	28.6	16.2	292	181.49	75.82	25.4	3	26	23.4	0	0.7	6.3	0	2.3	31.3	15.9	0	219.4	106.68	0.7
14	1	52	2	1	1	0	0	0	0	0	0	0	0	3360	3	63.8	150.1	28.3	89.2	108.1	163.5	85.5	99.2	189.5	74.8	47.1	1	180	280	3.4	11.5	25.7	123.2	161.8	1	4.3	4	50	1.3	1.1	8.1	0	2	25.7	3.9	0	26.4	234.55	0.21
15	1	56	2	1	3	6000	0	0	0	1	1	0	0	240	1	61.8	154.6	25.9	90.2	102	161.5	96	98.1	268	311.5	30.9	1	720	210	62	140.5	9.3	172.78	240.67	60	30	27.1	9	0.5	1.7	17.3	1.6	16.1	0	0.8	5	71	161.65	0.34
16	1	54	2	2	1	1000	0	0	0	0	0	0	0	1120	2	67	161.3	25.7	93	101.9	107	68	93.8	182.9	134.9	38.1	0	720	210	48.6	124.2	332.9	218.1	180.57	150.5	4.3	4.9	50	1.7	1.2	14.1	12.9	6	22.5	0	0	334.2	334.66	0.34
17	1	52	2	1	3	1000	0	0	0	1	1	0	0	6720	1	55.8	153.8	23.6	89.3	95.9	108	60	97	244.9	132.2	52.6	0	0	420	9.3	160.4	85.7	182.02	249.54	91	17	114	5.7	0	1	0	0.7	4.9	45.7	22.2	0	28	179.28	0.69
18	1	49	2	1	2	10000	0	0	0	1	0	0	1	2200	2	74.4	158.7	29.5	100.5	113	146	88	89.3	155.5	82.7	33.8	1	0	315	14.8	127	120	121.86	606.51	31	15	50	47.9	0	3.3	22.2	8.6	0.9	0	39.5	0	32.6	278.9	0.42
19	0	58	2	1	3	5000	0	0	0	0	0	0	0	13440	3	52	166.5	18.8	71	90.8	116.5	58.5	96.6	136.2	80.2	34.5	0	1620	30	28.5	56.8	162.9	93.66	163.12	55.7	34.3	41.1	28.6	0	1.1	8.4	0	2.8	0	45.1	10	67.2	218.49	0.73
20	1	50	2	1	2	10000	0	0	0	1	1	0	0	5120	3	57.9	151.7	25.2	85.4	100.3	102	68.5	104.3	180.5	67.5	61.8	0	360	140	27.9	44.7	50	239.14	154.55	22.9	2	22.1	32.8	0.4	2.9	20.3	0.3	40.4	34.3	21.6	21.4	200.4	199.48	1.02
21	1	45	2	1	3	2000	0	0	0	0	0	0	0	4040	3	59.7	148.5	27.1	90.3	100.5	136.5	57.5	95.7	165	84.7	35.7	1	360	140	8.7	215.2	67.5	346.89	131.47	12.2	34.3	192	39.9	0	5.7	42.3	4.3	34.1	147.1	11.7	0	332.4	382.29	0.65
22	1	42	2	1	3	5000	0	0	0	0	0	0	0	4040	3	64.2	150.5	28.3	94	106.9	134.5	79.5	99.7	128.6	125.1	28.7	1	540	40	17.7	103.1	72.2	193.12	208.51	14.6	25.7	72	39.9	3.1	5.7	40.4	1.7	34.1	127.1	16.3	0	440	277.42	0.73
23	1	45	2	1	3	1000	0	0	0	0	0	0	0	20460	3	71.5	156.2	29.3	97.3	103	150.5	91	102.8	131.4	107.5	44.9	1	90	280	0	0	0	69.79	10.17	17.1	8.6	41.1	21.4	0	0	1.9	0	1.9	0	0	0	0	127.17	0.19
24	1	57	2	1	3	1000	0	0	0	1	1	0	0	300	1	78	152.7	33.5	102.3	112.4	136	85	88.9	187.7	153.2	48.7	1	810	0	3.1	47.6	0	122.99	175.52	12.9	12.9	15.1	21.4	1.3	0	10.1	0	1.9	25.7	10.1	0	140	119.27	0
25	1	50	2	1	3	3000	0	0	0	1	1	0	0	240	1	73.8	151.5	32.2	106	104	154.5	96.5	91.5	146.4	287.1	22.9	1	1080	40	8.1	34.2	22	100.89	255.79	7.9	7.4	20.6	21.4	2.6	3.5	10.6	4.9	3.7	2.7	34	0	26.6	146.57	0.4
26	1	42	2	2	3	1500	0	0	0	1	1	0	0	17280	3	72.5	151	31.8	94.3	109	121	72.5	93	128.8	105.2	31.9	0	1800	210	14	76.4	9.3	257.95	254.18	146.1	6	40.6	20	5.5	1.7	47.2	9.7	6.2	0	13.3	0	66	256.05	0.62
27	1	44	2	1	3	3000	0	0	0	0	0	0	0	20840	3	85.6	156.4	35	103.3	120	125	67.5	82.3	121.5	52.5	29.7	0	540	210	0	106.1	9.3	214.47	588	42.9	8.6	15.4	50	0	1.8	3.4	1.1	2.8	0	63.6	0	57.4	264.94	0.3
28	0	54	2	1	3	3000	1	0	0	0	0	0	0	21000	3	66.9	160	26.1	83.3	93.5	147	75.5	92.1	173.9	274.6	27.4	1	360	210	0	38.1	9.3	248.65	452.29	42.9	8.6	64	50	0	1.1	1.5	0	2.8	0	2.5	0	220	293.85	0.38
29	1	49	2	1	3	2000	0	0	0	0	0	0	0	1400	2	54.3	151.5	23.7	84.4	94.5	146	85.5	94.9	105	59.6	25.4	1	900	210	9.3	71.4	147.2	112.17	258.2	38.6	3	19.2	0	0	2	27.6	0	0	160.7	13.3	5	125	101.66	0.35
30	1	59	2	1	1	4000	0	1	1	0	0	0	0	17360	3	67.9	158.7	27	82.8	103	138.5	71.5	100.7	132.1	152.6	34.9	1	540	105	28	71.8	280	120.97	260.94	53.6	31	8.3	19.3	11	1.4	29.4	9.7	8.6	51.4	46.4	0	284.8	206	0.82
31	1	50	2	1	1	4000	0	0	0	1	0	1	0	2360	2	65	157	26.4	83.2	102	135	85	88.8	124	72.2	30.4	1	360	105	13.8	66.3	0	139.07	227.61	23.4	30	56	17.1	5.5	16.2	7.9	1.1	23.7	14.3	30.9	0	143.8	232.98	0.35
32	1	42	2	2	3	600	0	0	0	0	0	0	0	1680	2	63.9	151	28	95	102.9	106.5	71.5	90	123.6	75.1	29.4	0	1080	30	6.9	63.9	0	150.81	46.55	23.1	34.3	10.2	28.6	1.3	3.6	34.2	4.9	4.2	0	29.3	0	66.6	225.53	0.25
33	1	45	2	2	1	600	0	0	0	0	0	0	0	7440	3	60.6	159.5	23.8	87.3	101.2	115	60.5	93.7	168.7	77.9	36.7	0	360	140	3.6	92.1	157.1	314.84	295.88	32.6	13.9	47.7	62.1	2.1	16.8	12.4	29.1	21.7	145.1	100	0	281	511.92	0.24
34	1	48	2	2	2	4000	0	0	0	1	1	0	0	3640	3	54.7	157	22.2	89.3	92.3	112	69	94.4	129.4	66.2	38	0	720	140	8.1	166.4	280	75.7	49.51	8.6	4.3	49	35.7	0.2	0.6	3.7	1.7	7.1	6	4.7	0	56	222.46	0.27
35	1	56	2	2	3	600	0	1	1	0	0	0	0	1680	2	71.4	157	29	92.3	102.9	139	77.5	93.5	154.8	166.9	23.8	1	720	140	7.9	36.6	25	125.28	98.16	2.6	3	14	21.4	2.6	3.8	6.9	0.6	3.7	6	17.5	0	29.4	124.64	0.49
36	1	52	2	1	3	2000	0	0	0	0	0	0	0	960	1	49	151.3	21.4	76.4	91.4	110.5	65	90.4	166.6	65.3	29.7	0	0	630	20.6	134.1	6.3	171.51	176.12	64.3	2.1	60	14.3	0	2.1	6.5	4.3	21.1	80	68.4	0	493.4	159.97	0.91
37	1	55	2	1	1	1000	0	0	0	0	0	0	0	1680	2	58.1	159.3	22.9	87.5	99.8	127.5	73	98.8	128.1	148.8	29.2	0	540	60	1.4	39.6	288.6	65.53	223.19	22.4	8.6	38	28.6	0	1.8	7.8	9.7	5.4	34.3	114.3	0	116.2	228.96	0.08
38	1	49	2	1	3	6000	0	0	0	1	1	0	0	2160	3	71.3	157.4	28.8	97.3	104	121.5	70	91.1	101.5	77.3	30.1	0	900	175	3.1	15.6	0	41.71	158.54	4.1	9.1	32	5	0.7	2.8	21.7	2.3	15.7	14.3	15.7	0	160	135.7	0.25
39	1	45	2	2	3	3000	0	0	0	1	1	0	0	20640	3	54.5	149.2	24.5	84.2	95.2	138.5	79.5	238.1	188.8	176.8	38.5	1	720	350	24.3	44.6	0	124.37	63.24	25.3	12.9	36	27.1	1.3	1.3	16.7	2.3	1.9	96.4	0	0	0	205.14	0.64
40	1	54	2	1	3	3000	0	1	0	1	1	0	0	1680	2	67.9	160.3	26.4	98.5	102	143	80	95.1	113.6	97.3	24.5	1	1350	40	5.8	58.3	9.3	99.49	53.33	14.9	12.9	66	50	5.5	2.9	27	14.6	2.3	80	33.2	0	66.6	390.12	0.19
41	1	51	2	1	3	600	0	0	0	0	0	1	0	1120	2	85.7	159.7	33.6	112.9	126	119.5	70.5	87.5	131.9	81	30.8	0	1620	4.7	19.2	16.6	9.3	137.22	28.32	14.4	8.6	2.5	14.3	3.7	1	13.1	9.7	4	0	35.8	0	106.6	133.1	0.49
42	1	42	2	2	3	3000	0	0	0	1	1	0	0	14640	3	57.4	161.8	21.9	82.3	92	112	63.5	81.5	137.2	120.2	26	0	1350	7	12.4	50.3	18.7	86.93	296.53	35.1	4.5	46.6	21.4	0	2.6	14.8	0	5	104.7	16.4	0	80	158.59	0.41
43	1	48	2	1	1	6600	0	0	0	0	0	0	0	2320	2	65.6	152.1	28.3	94	101.2	123	67.5	81.3	114	132.9	28.4	0	540	60	9.1	121.5	75.7	126.62	114.12	6.9	1	22.6	31.4	0.3	0	3.5	0	2.3	0	11.8	0	106.6	100.29	0.32
44	0	45	2	2	3	9000	1	0	0	0	0	0	0	3880	3	82.3	178.6	25.8	96.3	107	139.5	84	94.4	122.7	149.9	28.4	1	1080	30	3.8	89.3	49.3	130.56	107.51	22.1	5	18.1	28.6	3.9	5.4	4.4	2.3	4.3	34.3	22.7	64.3	263.9	198.73	0.35
45	1	51	2	1	3	3000	0	0	0	1	1	0	0	840	2	44.7	150	19.9	68.9	87.3	121.5	74	93.7	119.9	159.4	23.1	0	360	7	54.7	111.9	346	132.3	175.57	3.1	4.3	16.9	57.1	0.7	0.3	5.9	0	0.5	189.3	70	0	32.6	301.21	1.24
46	1	40	2	2	1	4500	0	0	0	0	0	0	0	120	1	48.3	151.6	21	74.8	90.2	111.5	61.5	87.5	114.4	61.6	34.8	0	810	0	5.7	13.4	0	181.32	48.09	51.9	1.5	36	14.3	0	0.6	1.1	0	1.9	4.7	0	0	40	113.749	0.0291
47	1	42	2	2	3	25000	0	0	0	0	0	0	0	21720	3	54.6	155.7	22.5	78.2	92.8	109.5	61	94.8	106.5	67.5	32.4	0	360	140	31.2	78.3	80	266.05	365.39	12.9	2	21.2	62.9	5.1	1.4	19.9	0	12.8	181.4	0	0	73.4	204.56	0.54
48	0	46	2	1	3	5000	1	1	0	0	0	0	0	20360	3	68.1	163.5	25.5	85	99	144	87.5	98.7	155.5	594.8	21.5	1	1080	21	0	118.5	0	655.43	124	22.1	8	93.7	55	1.3	92.1	5	0	1.9	0	0	0	54.6	399.532	0.0948
49	1	44	2	1	3	4000	0	0	0	0	0	0	0	3360	3	87.5	155.1	36.4	101.6	113	123	71.5	104.8	118.3	119.4	22.4	1	270	4.7	0	2.8	0	162.95	13.33	6.3	19.3	21.1	21.4	6.4	35.6	12.9	9.7	0.9	0	0	0	40.8	182.83	0.14
50	1	52	2	1	3	2000	0	0	0	1	1	0	0	1920	2	61.3	149.2	27.5	98.3	99	120	70	96.4	141.5	157.5	23.6	1	540	50	10.6	35.4	74.8	70.29	67.3	12.9	12.9	31.3	14.3	1.3	0	1.3	0	2.9	14.3	0	0	190	120.34	0.14
51	0	40	2	2	3	2500	0	0	0	0	0	0	0	7400	3	63.1	171.3	21.5	83.8	94.3	123.5	77.5	102.3	160.2	337.5	24.3	1	1620	60	2.3	84.3	42.9	127.43	101.66	21.1	32.1	48	15.7	0	14.4	63.3	1.5	4.7	34.3	35.1	42.9	296.3	229.35	0.15
52	0	53	2	2	2	28000	0	1	1	1	1	0	0	0	1	67.2	161.4	25.8	91	97.3	130	90	146.5	265.8	278.2	31.7	1	1080	4.7	0.3	160.2	200	28.04	20.07	32	6.4	42.9	15.7	0	0	4.2	0	0	80	7.1	0	609	168.58	0.08
53	0	54	2	2	2	10000	0	0	0	1	1	0	0	10800	3	54.4	154.1	22.9	83.9	92	112.5	72	117.3	181.1	65.6	43.2	0	360	14	2.9	10	42.9	187.63	49.5	40	19	135.4	1.7	1.3	0	1.2	0	1.9	62.9	1.3	5	152.2	192.43	0.16
54	1	49	2	1	2	4000	0	0	0	1	0	1	0	240	1	65.6	161.8	25.1	91.3	104.3	150	61	90.7	125.8	48.1	25.8	1	77.1	280	10	56.5	25.7	157.65	385.43	94.3	17.1	110.9	0	0	0	42.9	0	19.2	0	14.1	0	482.8	207.56	1.23
55	1	41	1	2	3	7800	0	0	0	0	0	0	0	15480	3	55.4	153.5	23.5	76.8	97	113	60	88.5	145.6	69.4	31.8	0	810	21	18.7	155.6	80	213.82	522.33	12.2	12.9	21.1	39.9	0.4	4.9	2.4	1.1	65.6	273.3	21.7	0	271.4	350.22	0.62
56	1	54	3	2	3	5000	0	0	0	1	0	1	0	4040	3	49.2	145.5	23.2	75.3	96	117.5	69	100.6	181.7	67.3	29.2	0	540	0	1.8	16.6	160.9	42.61	153.07	3	1.5	162.8	3.3	0.9	2.2	0.8	0	2.8	10.7	4.7	0	70	201.652	0.12484
57	1	51	2	1	3	7500	0	0	0	0	0	0	0	8520	3	65.5	146.3	30.6	106.5	103.9	110	80	86.7	122.1	54.9	24.3	0	720	0	122.5	52.5	0	472.61	78.87	4.5	38.6	26.4	31.4	0	2.7	4.2	19.4	0	0	11.8	0	152.4	254.05	2.43
58	1	57	1	1	3	8333	0	1	1	1	0	1	0	11400	3	39.5	144.6	18.9	66	87.3	143.5	62	100.4	72.3	43.7	39.1	1	1080	60	8.9	147.6	1.6	92.99	297.3	62	5	14.7	7.1	2.6	0.3	3.2	0	0.9	0	90.4	0	58	76.39	0.21
59	1	53	2	1	3	5833	0	0	0	1	0	1	0	7980	3	53.5	153.2	22.8	74.3	94	100	64	86.3	152.3	45	30.7	0	540	14	28.4	30.6	171.7	35.54	77.88	0	1.5	10.3	7.1	1.7	0	3.8	0	13.4	5.3	44.6	0	59.4	91.51	0.55
60	0	59	2	2	2	10000	0	0	0	0	0	0	0	8640	2	57.7	157.5	23.3	80	92.3	100	68	91.8	170.9	142.5	44.3	0	810	5.8	3.1	100.2	0	49	40.72	12.9	8.6	45.3	21.4	0	0	19.7	1.1	13.7	11.4	0	0	73.8	163.26	0.29
61	0	56	2	1	3	4000	1	0	0	0	0	0	0	20160	3	70.3	168.5	24.8	89.2	99	145.5	90	88.5	250.9	179.7	49.3	0	1620	21	0	12.3	0	111.82	63.9	66.4	17.9	148.6	47.1	0	0	3.3	34	0	0	14.2	21.4	61.4	514.671	0.0702
62	0	54	2	3	2	40000	0	0	0	0	0	0	0	1120	2	63.2	166.8	22.7	83.5	98	117.5	70	82	150.9	55.5	49.4	0	154.3	560	3.1	59	100.4	111.58	99.7	12.9	2	8.7	28.6	0	0	5	7.9	18.8	22.9	9.6	0	66.6	186.24	0.73
63	0	32	2	2	3	12000	1	0	0	0	0	0	0	6720	3	56.1	163.2	21.1	80.3	90.5	132	76	85.6	205.2	174	40.4	0	1080	30	0	371.8	309.3	223.43	44.83	45.4	0	39.2	100	0	0	72.9	0	0	37.5	59.1	0	634.2	563.7	0
64	0	49	2	1	3	8333	0	0	0	1	0	1	0	16800	3	87.5	168.6	30.8	101.3	105.5	146	80	98.5	185.3	218.6	22.5	1	1620	9.3	16.4	35.8	38.3	292.78	116.43	50	15.7	33	21.4	0	12.9	31.8	5.9	3.7	0	121.7	64.3	206.3	216.59	0.57
65	0	34	1	1	3	8333	0	0	0	1	0	0	1	0	1	66.2	173.3	22	80.8	97.3	139.5	83.5	96.7	143.4	85.4	26.1	0	1080	9.3	6.2	74.9	137.9	51.7	13.71	31.7	25.7	10	23.6	0	0	12.9	0	4.7	34.3	0	150	287.8	164.54	0.16
66	1	52	2	2	3	4166	0	0	0	1	1	1	0	160	1	52.2	149.3	23.4	74	96	118	71.5	85.1	218	113.8	42.6	0	540	60	13.3	60.1	85.7	158.49	159.68	0.5	5	30.5	7.1	2.6	2.4	1.3	0.6	0.5	6.7	14.2	0	40	62.07	0.32
67	1	57	3	1	3	2000	0	0	0	1	1	0	0	4680	3	68.6	148.5	31.1	101.8	105.3	125.5	76	86.2	194.5	101.2	57.4	0	1080	60	3	164.9	280	429.02	316.29	29.7	8.6	182	76.1	6	15.6	56.4	21.9	36	42.9	170.1	0	571.4	655.186	0.92808
68	1	54	2	1	3	2000	0	0	0	0	0	0	0	600	1	52.9	153.7	22.4	78.8	94	127.5	77	82.5	259.6	148.7	40.9	0	1080	14	4.7	20.6	6	93.78	88.57	27.7	32.1	8.3	14.3	5.5	0.3	2.4	0	0	7.5	8.4	0	165.6	129.36	0.09
69	1	49	2	2	2	5000	0	0	0	0	0	0	0	760	2	67.6	158.3	27	95	99	134	73	117.2	281.6	195.5	46.3	1	1620	56	24	55.6	1.6	123.64	309.63	136.5	13.9	4.5	24	0	0.7	22.2	0	0	20	45.6	0	96.4	177.91	0.19
70	0	59	2	1	3	4166	1	0	0	0	0	0	0	22320	3	64.4	158.5	25.6	90.3	99.8	143	74	93.6	170.3	106.7	58.8	0	1620	0	0	103	30	89.5	79.76	16	4	33.1	13.3	0	0	13.6	4.5	0.3	0	27.5	150	203.4	165.95	0.09
71	1	52	2	1	3	6000	0	0	0	0	0	0	0	0	1	64.7	154.5	27.1	92.3	98	147.5	93	86.4	198.9	139.7	36.1	1	1080	30	2.7	42.3	0	636.22	137.76	19.3	2.5	23.3	3.3	1.4	2.2	1.5	1.1	1.9	180	7	150	1002	67.83	0.06
72	0	46	2	3	3	16666	1	0	0	0	0	0	0	20160	3	69.8	180	21.5	87.8	94.5	115	74	83.7	131.7	459.2	29.6	0	1620	0	15.3	6.9	0	112.38	49.05	34.6	12.9	46.9	14.3	1.3	4.3	1	0	0	0	21.3	42.9	242.9	138.07	0.34
73	0	37	2	1	3	20000	1	0	0	0	0	0	0	20160	3	55	160	21.5	77.2	89	138	81	94.1	129	166.6	32.5	1	1080	0	12.2	13.1	40	110.2	106.95	22.3	19.3	26.2	24	1.3	3.2	7.9	0	12	0	6.7	150	207.2	166.75	0.33
74	1	52	2	1	3	16666	0	0	0	1	1	1	0	14520	3	64.2	145.5	30.3	92	103	129.5	71.5	91.6	202.6	240.1	52	0	1620	14	13.3	40.1	12	92.9	88.8	53.4	12.9	20.9	18.8	1.3	2.3	12.2	4.9	18.7	25.7	14.2	0	197.2	116.21	0.33
75	0	41	2	1	3	2000	1	0	0	0	0	0	0	20160	3	58.6	160.3	22.8	73.3	92	108.5	57.5	81	114.4	109	29.4	0	720	280	9.3	5	58	88.84	57.12	21.3	12.9	4	0	0	2.1	0	0	4.3	0	0	0	40	121.24	0.07
76	1	53	2	2	3	1000	0	0	0	0	0	0	0	0	1	61	162.8	23	87.5	100.5	120	67.5	82.1	215.6	195.6	60.4	0	1080	140	18.3	121.4	80	99.33	93.03	21.4	4.3	9.3	40	0	2.2	5.6	2.4	8.7	107.9	171.4	0	182.8	256.59	0.35
77	1	45	2	2	3	1000	0	0	0	0	0	0	0	6960	1	58.6	150.4	25.9	91.5	98.8	101.5	69.5	93.1	225.7	162.2	51	0	720	40	0	54.7	0	101.08	146	12.9	10.5	54.3	8	0.7	9.6	4.6	1.7	0.9	0	9.2	0	90.4	111.07	0.15
78	1	58	1	1	3	1000	0	0	0	0	1	0	0	1680	2	60.8	154	25.6	91.8	99.5	144.5	74	101.5	174.2	96.9	51.2	1	1620	60	2	79.8	27.1	262.26	407.43	30	12.9	74	24	2	9.6	9.3	2.4	16.9	225	3.3	0	49.4	293.09	0.49
79	1	46	4	1	3	3000	0	0	0	1	1	0	0	480	1	60	165	22	85	98.3	115.5	69.5	115.9	101.8	142.4	28	1	720	0	26.6	88.5	251.4	118.92	114.22	13.9	18.9	12.9	13.3	2.8	0.2	2.6	1.1	29.2	102.9	28.6	0	108.6	156.96	0.68
80	1	46	2	2	2	3000	0	0	0	0	0	0	0	440	1	51	152	22.1	82.5	96	107.5	70	98.7	159.2	60.1	61	0	1620	30	23.8	166	107.1	240.04	321.16	43.1	29.3	43.7	68.1	3	14.7	13.7	14.6	13.5	267.9	32.3	0	127.6	508.91	0.88
81	1	47	2	1	3	16666	0	0	0	0	0	0	0	1680	2	75.9	155	31.6	107.8	110	112	68.5	76.5	230.2	202.9	41.3	1	1620	0	19	169.6	315.7	127.62	120.47	15	6.4	16	7.9	3	11.7	16.2	4.9	23.6	305	35.6	0	857.2	157.2	0.68
82	0	40	1	1	3	3000	0	0	0	0	0	0	0	20160	3	61.3	168	21.7	72.5	91	137.5	80.5	96.5	111.2	86.5	43.7	0	1080	14	2.9	10.2	42.9	85.96	95.5	14.9	8.6	34.9	14.3	0.5	2.6	0	0	4.8	0	9.6	21.4	88	80.87	0.36
83	0	52	2	2	3	4166	1	0	0	1	1	0	0	40	1	71.2	165.5	26	92	103.3	148.5	88	110.6	207.5	340.3	37.2	1	1080	18.7	4.9	60.4	10	113.8	82.81	9	10.6	24.6	7.1	1.3	2.5	5.5	1.1	3.1	34.8	39	21.4	115.8	83.99	0.43
84	0	60	2	2	3	600	1	0	0	1	1	0	0	20440	3	57.5	158	23	85.5	91.3	122	73.5	81.4	183.4	141.7	37.7	0	2160	21	6.7	42.2	30	267.76	76.83	24	20.5	9.8	14.3	2.1	7.1	6.5	6.8	2.8	8	57.1	0	167.8	148.97	0.35
85	0	46	2	1	3	4000	1	0	0	1	1	0	0	80	1	80.7	167.5	28.8	98.8	106	173.5	86	90.2	156.2	285.4	37.8	1	1080	30	0	43.2	0	135.15	70.83	38.6	6.4	16.9	16	0	0.5	6.1	1.1	4.7	0	35.5	10	563.4	133.11	0
86	1	43	2	1	1	8000	0	0	0	0	0	0	0	480	1	63.7	151	27.9	97.3	103.8	119.5	80.5	90.1	242.7	146.5	44.7	0	1080	0	0	48.4	9.3	127	228.86	42.9	18.9	8.6	5.6	5.5	11.2	11.7	1.1	27.1	0	20.5	0	242	122.65	0.08
87	1	55	2	1	1	5000	0	0	0	0	0	0	0	9360	3	67.5	159.5	26.5	98	102.3	164.5	109	85.3	199.3	105.7	28	1	1080	14	9.3	11.8	50	61.46	65.69	17.1	12.9	27.1	25.9	1.3	0	1.8	4.9	3.3	43.6	14.2	0	66.6	170.68	0.64
88	1	56	2	1	3	3000	0	0	0	0	0	0	0	2800	2	65.2	158	26.1	86	102.8	138	80.5	74.9	220.3	222	48.5	1	720	210	32.3	26.8	24.7	264.52	332	3.1	6.4	106.6	5.6	11	4.5	7.1	0.6	10.1	45.7	29.8	0	97.2	169.66	0.85
89	1	47	2	2	3	8333	0	0	0	1	1	0	0	14280	3	55.3	154.5	23.2	81	91.8	109	63	75.5	143.3	72.1	16.7	0	360	210	11.4	98.8	79.3	115.73	389.71	38.4	0	30.1	21.4	0	19.1	0	2.4	0	414.3	16.3	0	377.2	209.06	0.33
90	1	43	2	1	3	4166	0	0	0	0	0	0	0	11760	3	62.5	155.5	25.8	91.5	101	115	73	88.7	171.5	103.6	48.7	0	1080	7	2.9	39.1	0	70.99	79.22	17.1	12.9	29.7	24	0	0	4	0	10	25.7	7.1	0	110.4	155.56	0.11
91	0	44	2	1	3	2000	0	0	0	0	0	0	0	31320	3	66.6	162	25.4	86.5	97	119	71.5	84.8	157.5	134.1	33.2	0	1080	100	7	100.3	51.4	227.82	515.22	56.4	80	61.4	64	0.5	21.7	13.2	38.9	6.1	32.1	96	107.1	399.3	589.44	0.28
92	0	43	2	1	3	2500	1	0	0	1	1	0	0	20160	3	67.8	160.5	26.3	91.3	98	121.5	84	168.8	167	207.8	46.6	1	1890	0	29.5	41.3	0	93.89	148.04	25.7	12.9	32.3	21.4	1.3	2.3	3.6	0	8.2	0	25.1	64.3	157.7	148.97	0.37
93	1	57	2	1	3	500	0	0	0	0	0	0	0	4080	3	55.3	149	24.9	76.5	97	133.5	72.5	81.1	154.1	237.6	33.3	1	540	150	4.7	35.6	0	264.5	511.67	6.3	1.5	227	16	11	8.2	3.2	4.9	4	6	19.9	0	30	330.171	1.2248
94	0	39	2	2	3	35000	1	0	0	0	0	0	0	0	1	54.7	154	23.1	76.8	92	98	61.5	69.9	173.2	190.3	48.7	0	1080	280	32.3	82.2	30	56.25	175.32	60	14.9	17.1	16	0	0	20.1	0	6.8	0	14.2	150	461.4	174.5	0.73
95	0	58	2	1	3	5000	0	0	0	0	0	0	0	5040	3	48.8	161.4	18.7	67.8	87.3	187.5	95.5	67.4	151.4	54.2	61.4	0	77.1	840	9.3	169.6	357.1	225.91	190.8	52.4	12.9	35.7	0	2.1	1	8.2	29.1	2.9	25.7	57.1	0	126	274.14	0.05
96	1	57	2	1	3	2000	0	0	0	0	0	0	0	1680	2	68.6	152.3	29.6	103.3	103	158.5	74.5	59	186.3	224.2	42.9	1	1080	0	27.7	4.6	0	300.56	374.53	32	6	14.7	8	6	5.4	1.4	2.3	14.8	12	14.2	5	174.6	108.22	1.09
97	1	46	2	1	3	1666	0	0	0	1	1	0	0	320	1	62	153.6	26.3	92.5	99	119.5	66.5	80.4	181.6	114	38.7	0	1080	30	3.7	105.9	328.6	492.23	472.88	23.6	17.1	112.6	32	3	7.5	41.1	7.3	34	285.7	19.6	0	877.2	474.38	0.44
98	1	60	2	1	3	4166	0	0	0	0	0	0	0	24360	3	48.7	145	23.2	83.8	92	132.5	74	72	194.5	168.4	35.3	1	360	140	16.7	113.4	126.3	340.05	289	17.1	17.1	76.8	100	0.7	3.4	6.2	0	12.7	302.1	37.9	0	212.8	627.2	0.83
99	0	56	2	1	3	4000	0	1	1	1	1	0	0	680	2	60	165.5	21.9	71	91	123.5	66.5	81.4	104.5	108	26.4	0	1620	60	8.2	142.1	159.7	65.74	206.71	12.2	6.4	81	11.2	2.8	4.5	44.3	3.4	28.9	102.9	89.1	0	465	216.26	0.4
100	1	52	3	1	3	1666	0	0	0	0	0	0	0	520	1	70.9	154	29.9	97.8	106	123	81.5	82.8	178.3	141.3	58.5	0	1080	4.7	1	16.3	0	127.98	67.82	27.9	10.7	16.9	7.1	1.2	0.7	11.1	0	1.7	0	31.9	0	11.4	99.57	0.05
101	1	56	2	1	3	1000	0	0	0	0	0	0	0	6840	1	58.3	146	27.4	92.8	98	116.5	72	85.8	236.6	209.5	48.2	1	360	9.3	7.3	46.7	40	174.9	57.7	11.8	2.1	9	24	0	2.7	5.5	4.9	0	57.9	4.6	0	64.8	132.44	0.28
102	1	46	2	2	3	6000	0	0	0	1	0	1	0	26960	3	63.9	150.8	28.1	92	101.3	121.5	77	82.1	105.8	104.8	46	0	154.3	40	9.6	60.1	53.7	117.25	147.84	25.1	34.3	83.4	40	7.7	9.2	22.1	9.7	4.6	0	88.9	0	53.4	355.68	3.24
103	0	59	2	1	3	5000	1	0	0	1	1	0	0	3360	3	47.3	152.2	20.4	78	84.5	114	65.5	58.2	254.3	157.4	47.5	0	1620	100	31.1	208	333.6	104.5	209.29	20.4	23.6	54.3	50	5	10.5	15.6	14.6	9.6	225	65.5	150	414.8	317.77	0.14
104	1	48	4	1	1	4000	0	0	0	0	0	0	0	640	2	65.5	153.8	27.7	88	103.3	135	61	78.7	143.7	70.4	41.7	1	540	210	7.5	50.7	128.6	163.43	327.83	11.6	3	31.3	7.9	2.6	0	11.8	2.3	3.8	0	7.1	0	146.6	84.36	0.82
105	1	52	2	1	3	8000	0	1	1	0	0	0	0	1920	2	54.1	156.6	22.1	84	90	137	87.5	235.9	227.6	285	36.5	1	1080	14	12.4	134.4	0	411.48	308.2	0	0	27	3.3	0.6	1.1	12.2	0	4.7	0	14	5	130.2	41.41	0.98
106	0	58	2	2	3	5000	1	0	0	0	0	0	0	3840	1	79.1	164	29.4	95.8	104	147	67	97.5	171.5	141.9	44.8	0	1080	0	0	56.9	24.7	88.94	76.7	25.7	15.4	87	47.1	11	0	6.9	3.4	19	0	6.7	150	551.8	295.083	0.0347
107	0	47	2	3	2	10000	1	0	0	0	1	0	0	1680	2	86	175.3	28	99	103.5	138	71.5	86.8	144.5	429.9	22.5	1	1080	60	0.7	109.8	80	44.77	168.04	57.9	15.9	10.9	7.1	0	2.2	4.9	1.1	13.5	34.3	6.7	150	475.8	139.72	0.11
108	0	51	2	2	3	8000	1	0	0	0	0	0	0	1060	2	75	167.5	26.7	98.3	102.3	114.5	76.5	118.6	194.7	125.8	36.9	1	1080	0	0	163.8	0	163.32	64.48	8	24	20	107.1	0	0	52	4.5	1.4	0	2	0	80	420.667	0.03774
109	1	45	2	1	3	1666	0	0	0	0	1	0	0	2160	2	70.8	155.6	29.2	94.3	103.3	130	94	131.5	173.2	171.6	37.6	1	360	210	7.3	166.2	83.5	235.2	218.1	32.1	14.4	24	42.9	11	33.7	14.5	9.7	16	5.3	24	64.3	445.7	378.23	0.95
110	1	49	2	1	3	4000	0	0	0	0	0	0	0	1800	3	58.9	148.5	26.7	90.3	97.8	113.5	72.5	74.9	161	370.3	27.7	1	1080	4.7	10	44	48	99.81	121.26	34.3	26.4	39.2	50	0	1.7	17.6	2.3	21	225	15.7	0	67.2	348.42	0.3
111	1	49	2	1	2	6000	0	0	0	1	1	0	0	17760	3	66.9	153	28.6	92.5	99.5	109	69	133.9	196.9	126.8	46.9	1	1080	0	26.1	73.1	10	136.97	69.67	17.1	12.9	29.1	26.4	1.3	2.1	6.7	4.6	8.8	0	14.2	0	240	173.06	0.68
112	0	46	2	1	3	6000	1	0	0	1	1	0	0	23280	3	78.1	158.6	31	103	107.5	110	72	178.8	157	94.2	41.6	0	1080	7	2	32.1	55.5	136.24	208.18	33.4	17.1	16.3	32.7	11	13	7.2	38.9	4.3	12	22.7	64.3	235.3	299.71	0.12
113	1	33	2	2	3	7000	0	0	0	1	1	1	0	1920	2	56.9	148.2	25.9	92.5	97.5	109	72	298.6	152.2	195.2	27.2	1	540	60	0	461.3	128.6	191.26	637.98	2	12.9	39.1	50	0	2.8	50.5	2.3	3	77.1	30	0	272.8	308.81	0.21
114	0	53	2	2	3	6000	1	0	0	0	0	0	0	320	1	51.6	168.7	18.1	71.5	88.3	119	58	74.8	138	68.6	61.7	0	1620	9.3	9.1	8.5	122.1	252.36	159.14	180	21.4	29.7	28.6	12	29.7	4.7	9.7	10	34.3	16.5	0	182.2	302.518	0.245334
115	1	52	2	1	3	3000	0	0	0	1	1	0	0	1400	2	48.8	148.8	22	79	90.5	122	70	80.2	193.6	116.4	42.6	0	1620	9.3	0.4	110.9	248.6	107.69	151.93	19.3	12.9	29.1	31.4	1.7	15.3	8.9	9.7	6.7	0	16.4	0	188.4	223.66	0.24
116	0	60	2	1	3	1666	1	0	0	0	0	0	0	3360	1	92.9	168.5	32.7	111	113.5	136	75	98.5	216.6	352	36	1	1080	7	0	34.4	10	98.55	34.91	12.9	0	30.9	0	0	0	15.5	0	0	7.5	12.7	0	40	89.25	0.03
117	1	40	1	2	1	5000	0	0	0	1	1	0	0	960	1	50.7	151.2	22.2	75.8	91	119	80	76.5	199	132	43	0	77.1	630	1.3	161.2	139	299.32	419.7	100.7	17.1	17	50	0	0	10.6	2.3	7.7	220	107.1	0	66.6	333.73	0.42
118	1	41	2	1	1	2000	0	0	0	0	0	0	0	2520	2	59.2	148.5	26.8	99	100	122	72	63.6	294.7	112.5	37.2	0	540	2.3	3.1	67.5	18.7	178.07	144.29	11	4.3	1.4	1.8	0	0	0.5	0	0	80	0	150	190	43.02	1.05
119	1	40	2	2	3	5000	0	0	0	1	1	0	0	1800	2	58.4	158	23.4	86.8	99	100	60	80.7	196.7	80.3	57.1	0	1080	7	0	21.2	0	184.95	121.8	15	2.1	2	3.9	0	1.6	20.9	0.6	0.5	80	5.4	0	13.4	48.44	9.72
120	1	52	2	1	3	2000	0	0	0	1	1	0	0	1920	2	67.3	155	28	95.3	99.5	138	82	76.2	223.3	204.2	40.2	1	360	14	26.6	47.5	80	43.96	107.99	5	1.5	7.8	7.1	0	0	7.2	0	6.3	13.3	17.5	0	108.6	76.97	0.56
121	0	57	2	1	3	6000	1	0	0	0	0	0	0	23520	3	54	161.2	20.8	73.8	89	120	80	87.9	181.1	102.9	32.9	0	1080	40	0.7	107.8	9.3	68.41	90.71	14.9	1	10.9	15.7	1.3	1.3	5.4	4.9	3.3	0	7.1	21.4	143.6	112.63	0.17
122	1	48	2	1	1	0	0	0	0	1	1	0	0	240	1	45.2	156	18.6	68.3	87	118	64	82.5	203.6	71.5	57.8	0	540	0	20.7	23.1	0	155.87	92.25	7.4	8.6	12.6	7.1	3.9	0.3	0.6	0	5.9	0	7	0	26.6	61.84	0.37
123	1	54	2	1	3	2000	0	0	0	1	1	0	0	240	1	79.7	156.5	32.5	102.3	113	130	74	111.7	195.1	191.8	44.7	1	1080	40	10	13.8	0	103.24	26.38	17.9	0	93.6	0	0	1.1	5.3	0	0.5	0	14.7	0	17.2	116.64	0.2
124	0	53	2	1	3	6666	1	0	0	0	0	0	0	20160	3	59.4	158.5	23.6	86.5	92.3	176	111	110.8	241.8	367.5	52.7	1	1620	0	16.2	68.7	0	103.24	221.19	88.2	21.8	33.7	27.1	1.3	5.8	18.2	4.9	16.4	7.5	6.7	150	256.6	232.7	0.5
125	0	54	2	1	3	5000	1	0	0	1	1	0	0	1360	2	60.6	164	22.5	84.5	94.8	117.5	65.5	98.8	199.1	133.9	31.7	0	1620	9.3	1.4	0	0	136.1	202.86	71.8	9.9	34.3	14.3	0	1.2	0	0	0	0	28.6	0	40	121.27	0.19
126	1	52	2	1	3	4166	0	0	0	0	0	0	0	7440	3	52.6	151.5	22.9	81.5	96.3	128	79	93.4	256.6	561.3	43.6	1	1080	60	5.7	40.1	125	285.17	161.85	21.4	32.1	58.6	14.3	0	0.4	5.2	4.9	5.1	0	37.1	0	147.2	195.52	0.28
127	0	47	2	2	3	5000	0	0	0	0	0	0	0	2040	3	68.3	160.5	26.5	87	96	129.5	72	100.1	232.1	140.5	40	0	540	40	7.4	157.4	168.6	213.68	408.95	102.9	25.7	50.9	27.1	5.5	0	64.7	14.6	12	115.7	82.9	64.3	292.9	354.02	0.36
128	0	55	2	1	3	5833	1	0	0	0	0	0	0	1400	2	45.4	154	19.1	70.8	83	144	71	85.7	230	141.1	56.3	0	540	30	7.2	61.4	20	143.4	126.35	9	2	7.6	5	0	0	1.2	1.1	0	0	20	15	43	41.74	0.18
129	0	55	2	1	3	9000	1	0	0	0	0	0	0	21200	3	49.3	159	19.5	76.3	90.3	133	76	141.6	250.7	149.1	41.5	0	1080	9.3	28	10.5	0	167.04	216.98	4.3	0	27	15	0	6	0	0	0	0	0	42.9	60.1	104.14	0.63
130	0	43	2	1	3	5000	0	0	0	1	1	0	0	23280	3	74.8	160.5	29	94	104	138	79	98.7	165.2	398.4	32.1	1	1620	21	12.4	9	29.3	183.06	58.3	60.4	40.7	44.7	5	0.9	0	1.7	1.1	0	0	0	15	45.4	114.48	0.45
131	1	54	2	1	3	2500	0	0	0	0	0	0	0	240	1	57	156	23.4	87	96	130	74	79	195.2	94.8	52.9	0	540	20	5.1	44.6	18.7	81.63	173.05	17.1	25.7	6.9	18.5	0.7	0.2	3.9	1.1	6.3	28.6	85.7	0	64.8	99.42	0.19
132	1	34	2	2	3	4000	0	0	0	0	0	0	0	2160	2	63.3	150	28.1	92	102.8	122.5	72	74.6	142.5	115.5	40.1	0	720	210	5.3	80.8	95	93.98	148.55	6.9	19.3	12	26.4	0	0.7	21.5	4.9	12.9	16.7	42.8	0	225	139.02	0.37
133	1	41	2	2	2	10000	0	0	0	0	0	0	0	1080	2	59.8	160	23.4	86.3	97	108	67.5	74	176.7	107.3	39.6	0	180	140	14.5	173.3	122.9	209.83	539.29	29.4	2.5	33.7	26.4	4.3	1.3	28.8	1.1	35.5	329.7	23	300	1245.8	320.58	1.05
134	1	46	2	1	3	5000	0	0	0	0	0	0	0	21840	3	50.7	155.5	21	75.3	92	122.5	66	85.1	187.9	172.2	35.6	0	1080	90	1.3	39.1	125.7	328.42	129.62	29.9	8.6	33.1	10	0.3	2.9	5.8	1	4.4	34.3	2.9	0	48.6	113.95	0.26
135	0	44	2	1	3	2500	1	0	0	1	1	0	0	27080	3	59.8	162	22.8	73.5	91	94.5	60	78.2	157.6	76.1	43	0	1080	7	4.6	182.7	0	129.32	214.5	80.8	6.8	38.3	7.1	0.6	3.7	0.8	12.9	0	12	0	150	940	129.49	0.23
136	1	53	2	1	3	2500	0	0	0	0	0	0	0	7320	3	50.3	151.5	21.9	80.5	90.3	130.5	70	88.9	169.9	169.7	42.2	1	1080	30	6.7	81.4	0	227.61	166.38	20.8	1.5	8.3	14.3	0	0	4.3	4.9	0	109.3	20.7	0	111.6	106.97	0.29
137	0	57	2	1	3	2500	1	0	0	1	1	0	0	20160	3	58.4	156.5	23.8	82.5	92	143.5	89.5	73.6	165.4	136.9	34.5	0	1080	14	13.3	26.1	18.7	77.78	134.11	150	14.7	33.7	14.3	0	1.3	2	4	2.4	0	67.4	0	40	199.76	0.35
138	0	46	2	1	3	15000	0	0	0	1	1	0	0	0	1	69.7	165	25.6	85.5	95.5	107.5	73.5	84.9	165.7	220.6	30.7	0	540	840	58.8	140	300	114.09	261.05	7.9	0	37.4	0	3.7	0	25.1	0	32.4	195	11.3	150	243.4	131.12	1.6
139	1	44	2	1	3	5000	0	0	0	1	0	1	0	23600	3	67.3	150	29.9	84.5	101	143	105	113.1	256.4	175.6	51.9	1	1620	40	13.8	37.4	165.7	89.05	235.05	29.7	42.9	14.3	34.2	2.6	1.5	4.9	4.9	3.3	0	57.1	0	138.4	232.54	0.96
140	1	54	2	1	3	5000	0	0	0	0	0	0	0	10480	3	64.8	150.5	28.6	90.3	103	128.5	70	75.7	180	96.7	66.5	0	1080	20	2.2	56.2	9.3	62.68	194.49	9.4	32.1	12.3	1.7	1.3	1.7	2.4	4.9	2.4	25.7	28.6	0	148	88.97	0.23
141	1	49	2	1	3	5000	0	0	0	1	1	0	0	24080	3	50.2	156.5	20.5	74	90	102.5	59.5	75.3	128.3	85.3	34.4	0	810	0	9.5	165.7	173.6	53.2	81.74	3.5	4.3	39	1.7	3.7	0.6	9.7	2.3	11.9	0	32.4	0	144.8	99.84	0.32
142	1	45	2	1	3	7500	0	0	0	0	0	0	0	31920	3	59	151	25.9	77.5	100	103.5	60.5	69.9	178.7	78.6	59.7	0	540	0	5.1	53.1	0	230.16	350.33	44.4	12.9	29.7	14.3	4.3	1.3	18.5	14.6	10.5	0	32.9	0	282	227.31	0.48
143	1	45	2	1	3	3000	0	0	0	1	1	0	0	11280	3	67.7	155	28.2	82.5	102.3	137	81	70.9	150.2	87.2	36.5	1	1080	50	1.4	61.1	10	125.13	88.37	2.6	0.5	3.5	6.7	0	0	3.8	1.1	4	0	13.3	5	115	65.2	0.05
144	1	51	2	2	1	0	0	0	0	0	0	0	0	3360	3	69.7	160.5	27.1	90.5	102	149	74	75	266.6	485.7	42.9	1	810	60	18.6	38.5	120	290.83	404.59	19.3	12.9	34.1	5.7	0.3	0.3	2.6	2.3	1.9	12.7	15.9	0	0	63.25	0.7
145	0	58	2	1	3	833	1	0	0	0	0	0	0	21280	3	68.9	167.5	24.6	91.5	96	143.5	80	89.5	208.1	384	35.7	1	1080	14	4.3	25.1	10	185.19	110.1	23.8	7.4	42.3	14.3	5.5	3.6	6	0	5.8	15	57.1	42.9	42.9	115.46	0.16
146	0	48	2	1	3	5000	1	0	0	1	1	0	0	20160	3	49.9	153.7	21.1	75.5	87	123	67	82.3	135.3	121.5	36.7	0	1080	0	6	26.7	42.9	122.41	107.12	25.7	12.9	33.7	21.4	1.3	6.3	1.4	2.3	14.2	0	11.3	0	65	172.49	0.18
147	0	38	2	1	3	3333	1	0	0	1	1	0	0	16800	3	80.5	167	28.9	96.5	103.3	121	73	100.1	145.9	80.8	31.4	1	1080	40	16.6	26.4	61.5	120.61	155.5	23.6	8.6	47.7	24.3	0	1.1	0	0	7.4	0	0	0	66.6	166.22	0.48
148	1	45	2	1	3	4166	0	0	0	0	0	0	0	2400	3	47.4	153.5	20.1	64.8	88	119.5	67	95.7	102	78.4	38.3	0	180	280	11.4	126.2	172	155.05	86.08	5.3	12.9	22.9	21.4	1.3	0	4.5	0.6	3.6	170	28.6	21.4	355.4	134.17	0.51
149	1	44	2	1	3	833	0	0	0	0	0	0	0	11760	3	48.8	159	19.3	76.5	87	128	65.5	86.7	164.4	70.7	60.7	0	360	70	2.2	17.8	9.3	194.34	103.7	138	12.9	16.6	14.3	1.3	0.3	11.5	1.1	4.2	0	6.7	0	0	158.43	0.16
150	0	53	2	1	3	4000	0	0	0	1	1	0	0	17280	3	89.5	171.3	30.5	89.3	99.8	140	88	104.1	266	180.6	49.6	1	1620	0	56	37.5	0	121.77	210.43	54.3	21.8	33.7	24	1.3	3.4	19.5	4.9	17.4	4.7	18.9	42.9	162.9	215.75	1.1
151	0	48	2	2	3	3000	1	0	0	0	0	0	0	1440	2	65.8	169.1	23	84.3	95	109.5	71.5	94	212.7	216.1	38.5	0	2160	18.7	13.8	68	80	154.59	103.6	23.4	6.4	26.6	28.6	0.6	4.3	3.6	0.7	4.2	0	60.9	125	239.2	317.09	0.31
152	0	50	2	1	3	3000	0	0	0	0	0	0	0	3240	3	51.6	157	20.9	72.5	89	148	83.5	74.3	177.4	85	51.5	0	540	0	0.3	10.8	6	172.33	149.17	13.4	6.4	22.7	7.1	0.2	22.3	2.2	2.4	2.8	13.5	7.1	21.4	190	118.81	0.02
153	0	50	2	2	3	10000	0	0	0	0	0	0	0	13440	3	54.9	160.5	21.3	83.3	92	132	72.5	88.5	116.9	140.5	29.3	0	1080	14	13.3	28.2	0	292.43	146.35	18.1	1	47.1	11.2	0.9	1.6	16.9	0.9	9.4	6	208.1	21.4	581.6	147.31	1.07
154	1	55	2	1	3	4166	0	0	0	0	0	0	0	1080	2	45.6	145.5	21.5	73	88	124.5	76	82.9	172.8	74.6	58.1	0	540	60	0	11.4	80	121.02	236.62	12.9	2.7	33.7	72.9	11	1.1	1.3	0	9.9	51.4	0	150	190	319.184	0.3761
155	1	41	2	1	3	3000	0	0	0	0	0	0	0	3360	3	59.8	166.5	21.6	87.3	95	116	77	77.8	167	65.1	61.2	0	540	9.3	26.6	49.3	50	400.76	277.83	13.9	21.4	67	38.6	5.1	1.5	6.9	2.4	0.5	32.1	11.8	0	61.4	200.44	1.03
156	1	58	2	1	3	25000	0	0	0	0	0	0	0	2520	2	58.2	151.7	25.3	85.5	96	125	76	97.8	183.3	117.3	52	0	360	140	6.5	115.1	380	155.73	97.94	10.6	3	13.8	56	1.3	5.2	5.8	1.1	3.6	0	54.3	0	183.4	228.4	0.23
157	0	60	2	1	3	4166	0	0	0	0	0	0	0	10080	3	62.3	160	24.3	92	94	135	82.5	75.5	205.6	150.4	42.2	1	1080	0	0	2.3	0	40.71	76.66	22.9	1	32.1	0	0	4.4	1.3	0	0	0	0	0	40	61.67	0.11
158	0	65	2	1	3	3000	0	0	0	0	0	0	0	1520	2	49.6	161	19.1	73	87	134.5	80.5	96.3	144.3	53.9	35.1	0	540	0	0	40.5	0	103.39	49.21	7.5	0.5	17.6	21.4	2.6	0	1.3	4.9	1.6	0	11.3	5	159.2	153.44	0.21
159	0	49	2	2	3	8333	1	0	0	0	0	0	0	780	2	80.4	169.7	27.9	94.5	108.3	132	88.5	89.7	226.1	69.2	43.4	0	1080	9.3	1	45.6	30	92.95	38.67	40.7	94.3	101.3	21.4	0	0	29	2.2	9.3	25.7	54.1	150	1188	367.805	0.0427
160	1	55	2	1	3	4166	0	0	0	1	1	0	0	0	1	63.2	155	26.3	90	103	122.5	80	122.2	202.3	234	34.5	1	540	14	19	77.5	80	126.74	78	332.1	0	47	35.7	0	0	22.2	0	22.5	180	59.5	0	114.2	417	0.67
161	1	51	3	2	3	2500	0	0	0	1	1	0	0	720	2	64.6	148	29.5	92.5	110	127.5	73	87.9	273.1	225.2	56.1	0	540	60	0.7	38.7	0	108.68	55.24	9.6	5.3	10.4	28.6	0	0	6.2	0	2.4	51.4	39.4	0	310.4	148.81	0.12
162	1	40	2	2	3	6000	0	0	0	0	0	0	0	8400	3	79.7	164.6	29.4	94.5	108.5	120	80	82.3	209.8	264.2	52.4	0	360	210	81.1	231.4	300	224.55	453.86	18.1	1.5	14.9	14.3	0	0	36.6	9.7	26.4	62.9	20	0	105.4	183.68	1.88
163	1	50	2	1	3	2500	0	0	0	0	0	0	0	10920	3	66.1	158.5	26.3	97.3	104	139	81.5	80.1	204.9	189.7	39.2	1	1080	10	29.9	20.1	9.3	101.11	86.75	33.1	3.1	24.6	20	5.1	0.5	1.2	0.6	2.8	28.5	68	5	213	124.33	0.76
164	0	54	2	1	3	4000	1	0	0	1	1	0	0	6720	3	62.9	160.7	24.4	88.5	92	137.5	85	87	197.4	195	41	0	720	210	2.9	174.3	420	161.68	104.3	38.6	2.5	36.1	32	0	0	7.3	0	2.4	0	57.1	0	678.6	214.31	0.15
165	1	55	2	1	1	0	0	0	0	0	0	0	0	0	1	66.3	145.1	31.5	103.8	107	149.5	85.5	89.8	246.5	256.4	31.6	1	540	9.3	9.3	57.3	28	139.32	192.95	20.8	17.1	5.2	24	0.6	0	5.7	0.1	1.4	12	53.4	0	26.6	118.41	0.44
166	1	53	2	1	3	1666	0	0	0	0	0	0	0	1800	3	60.9	150.3	27	93.5	98	115.5	76	83.2	234.8	131.9	50.1	0	1080	20	3.1	9.2	0	58.75	28.47	4.8	2	124	21.4	15.4	1.3	2.5	2.4	0.5	6	0	0	13.4	380.62	0.08
167	1	53	2	1	3	8333	0	0	0	1	1	0	0	7560	3	46.7	152	20.2	74.3	87.5	162.5	71	83.4	209.3	245	42.9	1	1080	40	12.4	8.2	10	137.66	10.42	3.1	8.6	10	14.3	5.1	0	1.6	0.6	0.9	7.5	57.1	0	46.6	106.44	0.31
168	1	44	2	1	3	2000	0	1	1	1	1	1	0	14880	3	48.5	154.5	20.3	73.8	88	136	85.5	73.8	176.3	67.1	40.5	0	1080	0	94.9	125.8	38.7	143.01	282.06	86.1	18	27.7	24	0	0	50.8	9.7	37.2	27.3	13.3	0	218.8	240.1	2.01
169	1	48	2	1	3	3000	0	0	0	1	1	0	0	2280	3	61.8	157.3	25	85.3	97.5	115	74.5	80.8	243.8	181.8	58.5	0	540	30	54.2	43.6	82.9	162.3	392.04	7.4	3	13	10.8	5.1	4.7	5.6	2.4	1.6	12	24.6	5	137	81.38	1.28
170	1	51	2	1	3	2000	0	0	0	0	0	0	0	4560	3	70.7	151.3	30.9	93.5	110	106	73.5	76.9	171.5	219.9	36	1	1080	60	19.5	144.8	125.7	179.24	98.88	13.9	9.1	24.6	21.4	5.1	1.5	13.1	4.9	18.7	58.9	157.3	0	734.2	535.21	0.47
171	1	60	2	1	3	1666	0	0	0	0	0	0	0	2640	3	61.3	155.1	25.5	85.3	97	136	81.5	90.8	234	75.5	52.7	0	1080	90	1	92.5	156.6	65.64	139.68	4.8	6.3	176	7.8	0	0.2	2.8	0.6	0.9	16.7	9.3	2.5	77.5	298.77	0.09
172	1	38	2	1	3	2000	0	0	0	1	1	1	0	21080	3	45.7	150.5	20.2	68.3	88.5	116.5	74	76.8	128.2	134	39.9	0	540	60	9.8	89.2	138.6	535.95	223.73	18.1	12.9	28.6	32	11	0	14.3	4.9	0	123.6	71.7	0	287.2	299.32	0.26
173	0	48	2	2	3	16666	0	0	0	1	1	0	0	17220	3	70.6	170	24.4	86.3	100	128	76.5	82.5	198.7	113	40	0	1620	60	27.9	81.9	0	97.39	97.62	132.9	4.3	23.4	42.9	0	0	12.2	1.1	0	0	13.7	150	190	462.43	0.61
174	1	42	2	1	3	5000	0	0	0	0	0	0	0	1820	2	67.7	157	27.5	91.8	106	119	67	76.5	129.1	126.2	36.7	0	540	40	81	90.8	42.9	260.02	50.65	16	11.6	8.7	21.7	0.9	0.2	1.5	1.2	0	18.2	4.4	0	59.4	111.047	1.68756
175	0	60	2	1	3	8333	1	0	0	1	1	0	0	7080	3	63.3	167	22.7	89	97	127.5	69.5	162.6	254.5	412.2	36.6	1	360	210	0	51.2	40	44.51	448	127.9	0	48.1	48	0	0	2.6	14.6	0	77.1	9.4	45	285	379.71	0.04
176	1	43	2	2	3	30000	0	0	0	1	0	0	1	1080	1	62.8	165.6	22.9	82.5	94	103	68	84.3	203	76.5	40.6	0	360	70	3.1	20.6	2.1	173.58	473.2	10.7	5.3	54.6	7.1	0	0	2.2	2.3	9.3	320	2.3	0	86.6	140.48	0.79
177	1	40	2	2	3	6000	0	0	0	0	0	0	0	480	1	50.5	151.5	22	74	92.3	109	69	90.4	199.7	78.8	52	0	51.4	525	20	50.1	109.9	98.24	99.44	30	8.6	20.6	14.3	0	0	8.4	0	5.9	45.7	15.7	0	26.6	104.89	0.21
178	0	46	2	1	3	9000	1	0	0	0	0	0	0	2880	2	53.6	163.6	20	76.3	90	119.5	69.5	68.2	211.9	86.5	67.9	0	77.1	840	20	58.8	86.3	103.24	65.16	30	12.9	16.9	14.3	0	0	8.7	0	6.9	0	18	0	120.4	101.55	0.04
179	1	33	2	2	2	4000	0	0	0	1	1	0	0	240	1	57.5	158.7	22.8	78.3	94	115.5	82.5	79.7	149.9	52.8	50.4	0	51.4	140	34.3	111.5	0	82.48	147.88	24.4	5.8	17.8	20	0.3	1.9	4.4	5.1	0.9	35	9	21.4	74.8	129.31	0.76
180	1	38	2	1	2	5000	0	0	0	0	0	0	0	17520	3	67.4	156.3	27.6	87.3	102	125	79.5	82.2	197.3	126.1	52.7	0	810	9.3	14.6	38.5	38.2	116.08	106.15	17.1	12.9	25.4	21.4	0	2.6	6.1	4.9	7.8	16.1	6.7	0	100	155.63	0.36
181	0	43	2	2	3	1000	1	0	0	1	1	0	0	10080	3	61.2	163.5	22.9	81.5	92	124.5	72.5	92.1	138.9	97.9	33.3	0	540	20	2	79.4	128.6	48.43	30.21	11.6	17.1	20.9	14.3	0	0	5.1	0	4.2	0	200	21.4	88	131.11	0.1
182	1	48	2	1	1	6000	0	0	0	1	1	0	0	20440	3	64.6	157.5	26	93.5	101.8	175.5	91	89.4	235.7	112.7	37.9	1	540	140	12.7	52.6	120	67.48	88.7	5	2	36.9	21.4	0	1.3	14.1	1.1	16.5	81.8	13.9	15	74.4	140.81	0.35
183	0	44	2	2	3	10000	1	0	0	0	0	0	0	20520	3	54.1	153	23.1	79.5	92.3	113.5	74.5	79.8	146	153.6	42.9	0	720	140	20	38	91.9	99.54	113.73	12.9	12.9	40	14.3	1.3	1	3.4	0	4.9	25.7	9.3	0	97.2	105.08	0.26
184	1	56	2	1	3	1666	0	0	0	0	0	0	0	16800	3	58.4	151.5	25.4	85.3	96.5	115.5	70.5	101.3	181.3	67.1	46	1	1350	40	33.8	73.2	85.7	90.5	508.54	19.1	32.1	27.6	50	0.5	6.9	26.9	7.3	22.6	34.3	41.9	0	465	508.02	0.92
185	0	54	2	1	3	833	1	0	0	0	0	0	0	0	1	56.5	170	19.6	79.5	88	128	91	250.9	101.5	188.5	15	1	1620	23.3	6.2	62.8	0	61.59	17.43	8.3	2.1	8.5	0	0.6	0.7	0.9	1.1	1.4	0	6.7	0	26.6	38.28	0.13
186	1	42	2	1	3	1666	0	0	0	0	0	0	0	3360	3	52.8	150.2	23.4	79.5	94	114	79	81.6	222.9	133.2	49.5	0	360	140	9.9	25.9	10	147.43	114.61	17.9	4	38.6	22.3	0	4.6	2.2	3.4	11.5	6.7	20.7	64.3	115.1	177.65	0.28
187	1	44	2	1	3	3000	0	0	0	1	1	0	0	840	2	58.3	150.5	25.7	81.5	92.3	104.5	60	99.5	203.8	184.4	38.7	1	360	14	11	52.3	0	133.56	120.53	16	6.4	38.6	42.9	0.2	2.8	4.9	3.4	11	25.7	3.3	0	57.6	290	0.32
188	1	42	2	1	1	10000	0	0	0	1	1	0	0	2760	2	58.9	158	23.6	86.3	96	115	81	81.2	190	174.8	41.8	1	360	20	3.1	7.8	4.7	181.49	65.33	6.4	8.6	109.4	23.3	2.5	10.9	52.9	8.5	44.9	0	0	150	352.4	254.54	0.22
189	1	48	2	1	3	5000	0	0	0	1	1	0	0	23940	3	55.8	156	22.9	81.5	93	140	80	110.2	246.8	167.3	37.1	1	1080	0	12.7	31.5	128.6	162.95	310.44	5.3	8.6	16.4	22.7	1.7	1.1	1.6	1.1	3.4	6	89.5	42.9	162.9	77.36	0.57
190	1	47	2	1	3	5000	0	0	0	1	0	0	1	840	2	86.3	155.6	35.6	107.8	119	113	78	92.2	154.7	84	48.3	0	810	80	2.3	10.2	12	42.54	57.68	4	0.5	36.2	3.3	0.6	3.2	2.8	0.5	3.9	0	0	0	0	51.68	0.08
191	0	37	2	2	3	4000	1	0	0	1	1	0	0	400	1	63.6	159.3	25.1	89.3	92	134.5	88	82	306.7	561.3	40.5	0	1620	0	56	40.7	0	114.84	167.55	70.4	19.3	53.7	21.4	1.3	4.4	15.2	4.9	20.9	0	13.3	0	173.8	247.07	1.16
192	1	51	2	1	3	833	0	1	1	0	0	0	0	2520	2	65.6	155.5	27.1	95.5	104	159.5	72	91.7	245.9	121.7	44.9	1	540	60	3.1	7.7	126	46	60.6	0	2.1	210.9	1.9	0	0	0	0	0.5	43.3	0	0	0	165.49	0.2
193	0	53	2	2	3	3000	0	0	0	0	0	0	0	3180	3	72.3	166.5	26.1	87.5	101.5	133.5	72	74.5	152.3	100.9	42.8	0	1080	0	0.3	16	12.5	78.9	142.57	0	8.6	18.9	14.3	0	0	0.5	0	0	0	13.3	25	65	70.48	0.07
194	0	58	2	1	1	5000	0	0	0	1	1	1	0	280	1	75.5	166.2	27.3	98	101.5	112	64.5	74.1	192	248.1	39	1	1080	280	17.7	122.8	80	155.26	67.53	36.1	8.4	33.4	5	0	2.4	8.8	0	26.9	0	81.4	10	164.2	79.58	0.44
195	1	42	2	1	3	5000	0	0	0	1	1	0	0	480	1	53.5	148.3	24.3	83.5	92	150	87.5	92.7	223.3	102.9	38.5	1	810	9.3	12.2	58.9	18.7	77.44	73.01	25.7	19.3	21.1	40.7	0	0	7.9	2.3	10	25.7	6.7	0	270.4	194.82	0.21
196	0	46	2	1	3	5000	1	0	0	0	0	0	0	240	1	73	172.4	24.6	90.5	99	124.5	70.5	104.1	109.8	107	29.9	1	1080	60	29.5	60.4	117	63.13	295.9	96.4	20	26.1	20	1.5	26.2	50.1	58.3	48.7	51.4	24.7	214.3	597.1	510.15	0.9
197	0	48	2	1	3	4000	1	0	0	0	0	0	0	120	1	71.6	177.5	22.7	92.3	99	149	84.5	93.6	196.9	145.5	34.9	1	1080	14	0.3	2.8	42.9	46.68	128.71	28.7	0	85.1	0	1.7	0.3	10.5	1	0.5	2.7	13.3	0	271.4	110.21	0.02
198	0	42	2	1	3	600	1	0	0	0	0	0	0	3440	3	54.9	163.8	20.5	77.3	88.5	137.5	77	86.1	184.5	158.6	44.5	0	1080	60	96	14.2	80	229.77	234.29	66.4	41.1	34	1.7	1	23.7	3	1.5	5.9	225	126.3	85.7	105.7	175.3	2.17
199	1	53	2	1	3	600	0	0	0	1	1	0	0	2000	2	66.5	148.2	30.3	92	102.8	135.5	82	84.8	226.6	151.4	31.6	1	810	4.7	13.6	38.4	72.2	184.11	213.54	20.1	12.9	31.7	5	0.3	1.8	9.7	2.3	36.1	165.7	111.3	0	75.2	92.74	0.43
200	1	40	2	2	1	10000	0	0	0	1	1	0	0	12320	3	44	148	20.1	67	87	102	63.5	81.8	160.4	95	78.9	0	720	210	31.8	288.7	28	252.95	328.93	225	28.9	150.2	21.4	5.7	0	44.4	34	19.5	50	7.3	0	466.4	541.15	0.77
201	0	57	2	1	3	2500	0	0	0	0	0	0	0	20160	3	58.6	173.5	19.5	76.3	90.8	111.5	65	79.8	176.5	89.4	37.7	0	1350	16.3	6.2	6.2	0	121.21	91.46	30	12.9	33.7	21.4	1.3	0	5.5	4.3	13.9	0	13.3	0	116.6	173.76	0.15
202	1	54	2	2	3	1250	0	1	1	1	0	1	0	2520	2	73.2	158	29.3	98.8	109	159	94.5	82.1	201.4	83.1	53.6	0	720	140	41.3	78.1	320	203.39	176.86	21.4	2.1	11.7	14.3	1.4	0.2	3.3	9.7	9.1	51.4	39.4	0	462.8	158.12	0.88
203	0	50	2	1	3	2000	0	0	0	0	0	0	0	14640	3	71.2	166	25.8	89.5	102.3	136	79.5	91.5	203	214.6	33.7	1	540	20	9.3	2.2	42.9	184.76	67.84	10.4	0.5	14	14.3	1.7	0.5	8.7	9.7	16.7	0	16	0	39.4	163.32	0.18
204	1	52	2	1	1	600	0	0	0	0	0	0	0	3360	3	58.7	144.5	28.1	94	94.5	122.5	79.5	86.5	211	198.5	54	0	540	10	0	1.4	9.3	37.62	16.91	4.3	0	46	3.6	0.6	0	0	0	0	11.4	0	0	0	69.15	0
205	0	51	2	2	3	2500	1	0	0	0	0	0	0	26040	3	59.1	178.2	18.6	79.5	89	104	57	88.5	132.4	102.1	43.8	0	810	0	2	22.4	142.9	172.69	223.83	20.1	4	12.8	42.9	0.7	2.2	3.9	0.5	8.5	227.7	36.1	85.7	340.3	238.4	0.06
206	1	43	2	2	1	0	0	0	0	0	0	0	0	460	1	55.3	158	22.2	78	92.3	118.5	70.5	72.4	193.7	111.1	41	0	1080	7	0	10	6.7	145.71	123.99	12.1	1.5	57.6	1.7	0.5	8.8	2.9	8.6	11.5	21.3	37.5	0	25.4	144.413	0.2108
207	1	42	2	2	3	3000	0	0	0	0	0	0	0	3720	3	54.8	152	23.7	85.5	94.5	129.5	80.5	87	183.8	219	43.7	1	810	60	31.9	185.5	17.9	200.58	168.4	5.5	12.9	29.1	71.4	0.5	19.1	22.7	9.4	7.5	22.5	119	0	120	468.69	0.83
208	0	52	2	2	3	1666	0	0	0	0	0	0	0	24080	3	70.5	173.8	23.3	86.5	96.3	154.5	89	100.2	311.7	353.4	79.5	1	1080	210	15.4	274.5	85.7	384	185.31	65.8	2.1	82.2	50	5.1	15.9	14.8	5.9	11.8	0	29.6	5	108.8	515.49	1.06
209	1	35	2	2	3	2500	0	0	0	0	0	0	0	840	2	52.2	160	20.4	76.3	93.5	119	67	78.3	198.2	64.7	68.1	0	1080	21	8.5	41.8	18.7	197.9	54.37	36.3	36.8	7	28.6	1.7	4.8	2.8	24.3	1.9	0	23.7	0	129	300.69	0.4
210	1	42	3	1	1	3000	0	0	0	1	1	0	0	1400	2	53.4	150.5	23.6	76.5	95	160	82	95.2	181.5	89.3	52.5	0	540	0	26.6	68.2	0	123.65	113.43	27.7	36.8	3	14.3	1	0	4.3	0	1.4	0	7	0	126	129.94	0.599924
211	1	44	2	2	3	7000	0	1	0	1	1	0	0	720	1	66.3	148.1	30.2	86.3	105	129.5	77	120.9	276.8	240.8	48.5	1	810	4.7	3.4	48.5	60.8	56.34	67.2	7.9	2	10	7.1	0	0.3	5.2	0	0.9	2.7	2.5	0	139.6	48.9357	0.097794
212	1	45	2	1	3	5000	0	0	0	0	0	0	0	3120	1	52.5	149.8	23.4	76.3	93	114.5	59	81.7	193.8	112.9	60.9	0	540	4.7	6.5	51.7	30	80.52	217.51	42.7	10	144	3.3	1.3	6	9.8	0	19.6	0	16.9	0	156	304	0.34
213	0	44	2	1	3	7000	1	0	0	0	0	0	0	640	2	63	153.5	26.7	84.8	94.3	125.5	79	81.1	231.3	200.3	27.1	0	810	28	14.6	50	19.3	67.86	74.05	28.7	5.5	23.1	5	1.3	4.3	4.7	1	7.2	0	22.8	42.9	554.3	102.91	0.33
214	0	42	2	2	3	2500	1	0	0	1	1	0	0	360	1	76.1	166.6	27.4	94.3	101.5	151	86.5	85.4	365.8	333.7	39.1	1	1620	14	19.5	56.8	32.5	77.55	506.26	27.9	11.6	44.6	17.1	5.1	6.8	37.3	4.5	57.3	0	41.3	150	532.8	316.4	0.49
215	0	45	2	1	3	4166	1	0	0	1	1	0	0	27240	3	70.2	165.6	25.6	87.8	98	128.5	79	91	298.7	277.9	58.8	0	1080	35	66.4	55.4	0	289.63	76.8	24	42.3	121.7	64.3	2.6	38.9	3.8	58.3	0	0	34.6	15	156.4	736.291	1.75704
216	1	38	2	2	3	5000	0	0	0	1	1	1	0	40	1	57.3	156.5	23.4	84.3	95.5	107.5	73	81.9	192.6	277.5	39.5	1	540	90	3.4	29.8	0	20.04	5.8	23.5	2	9.8	1.7	0.9	0	1.6	0	0.9	2.7	5.1	5	95.4	17.18	0.07
217	1	48	2	1	1	0	0	0	0	1	1	0	0	660	1	62	158.7	24.6	87.3	98.3	119.5	84.5	85.4	283.9	121.7	52	0	1080	15	80.6	37.9	25.7	90.63	148.71	8.6	7.4	35.7	7.1	5.5	0.2	17.9	36.6	35.2	11.4	17.3	85.7	239.1	234.19	1.79
218	1	48	2	1	3	2500	0	0	0	0	0	0	0	5320	3	68.5	166	24.9	84.5	94	159.5	78	96.2	197.7	330.6	34.3	1	2160	0	6.2	50.6	200.7	291.73	132.57	98.6	16	99.4	57.1	2.6	0	22	8	19.2	28.6	21	0	18	443.305	0.717068
219	1	42	2	1	3	16666	0	0	0	0	0	0	0	5520	3	60.1	151.8	26.1	87	100	101.5	67	90.1	133	59	41.3	0	1080	14	106.3	19.8	80	382.5	79.29	51.4	8	216	44.2	0	38.4	14.2	0	13.4	0	13.3	0	125.4	445.729	2.5606
220	1	43	2	2	3	5000	0	0	0	0	0	0	0	4320	3	73	147.5	33.6	89.3	108.5	140.5	62	83.6	240.7	179.6	41.8	1	1620	21	27.9	91	0	226.47	217.87	10.4	24	42.4	75	2.6	29.7	8.2	27.4	19.2	7.5	40.7	0	156.2	534.749	0.752366
221	1	54	2	1	3	6666	0	0	0	1	1	1	0	3600	3	60	159	23.7	84.5	93	152.5	96	98.8	185.5	72.7	55.6	0	540	140	9.3	45.3	91.4	119	67.03	0	12.9	38.9	22.4	1.3	3.3	3.4	0	3.4	10	6.7	0	100	155.16	0.19
222	0	55	2	1	3	5833	1	0	0	0	0	0	0	0	1	66.3	164.7	24.4	82.5	99	149.5	89.5	107.7	98.8	130.4	24.2	1	1620	11.7	12.4	58.7	85.7	220.5	546.17	29.9	12.9	140.6	14.3	2.6	8.6	4.8	2.3	132.6	0	7.1	150	378.6	400.34	0.36
223	0	43	2	1	3	2500	1	0	0	1	1	0	0	2880	1	64	170.7	22	77.3	93	163	78	107.9	171	178.8	59.4	1	1080	14	1.6	49.3	2.1	101.4	60.07	28.7	0	36.2	21.4	0.6	0.5	0.9	1.1	30.7	37.5	7.1	64.3	432.9	615.97	1.12
224	0	50	2	1	3	4166	0	0	0	0	0	0	0	2640	3	55.8	148	25.5	93.5	95	144	77.5	81.4	194.9	118.2	48	0	1080	80	2.7	109.9	18.7	294.1	85.42	24	78.6	85.1	28.6	2.1	10.8	30.5	5.7	15.5	36.8	18.9	300	520.4	397.79	0.27
225	1	44	2	1	3	5000	0	0	0	0	0	0	0	2940	3	62.2	144.5	29.8	86.5	98.3	95.5	63	78.8	163.5	193.4	29.4	1	1080	7	1	38.7	0	269.4	467.67	3.5	3	49	14.3	0.3	2.1	9.8	1.7	2.9	0	11.3	0	13.4	155.63	0.07
226	0	48	2	2	3	5000	1	0	0	0	0	0	0	20160	3	63.4	167.3	22.7	75.5	95.5	140	70	89.1	92.4	63.9	43.4	0	1080	18.7	13.3	3	0	92.38	48.1	3	12.9	33.6	14.3	0	5.1	0.8	0	6	0	0	0	115.2	5.46	104.24
227	1	52	2	1	3	8333	0	0	0	0	0	0	0	240	1	54.9	157.1	22.2	81.5	91	130	86.5	86.3	234.4	126.7	35.8	1	540	7	9.3	97.9	0	192.5	550.07	17.4	4.5	21.4	14.3	0.5	3.5	2.1	1	1	3.3	14	0	140	93.83	0.32
228	0	47	2	2	2	8000	1	0	0	0	0	0	0	720	2	69.3	161.4	26.6	94.3	97.5	121	72.5	72	141.8	321	30.5	1	360	210	3.4	31.5	0	88.33	47.9	99.3	90	14.7	50	0	0	7.7	4.9	2.8	7.5	0	5	19.6	401.54	0.18
229	0	51	2	1	3	8333	0	0	0	1	1	0	0	17560	3	50.6	156.5	20.7	69.5	89.3	114	74	80.2	137.4	72.3	46.5	0	540	80	16.7	261.9	180	365.9	102.72	47.1	10.4	64.3	28.6	2.9	15.1	33.1	4.9	13	72.3	132.2	64.3	378.5	205.03	1.13
230	1	60	2	1	3	1666	0	1	1	0	0	0	0	4080	3	50.5	157	20.5	79.5	89.3	133	81.5	92.2	168.3	93.4	61	0	540	175	1.3	28.1	67.8	97.74	64.37	0	12.9	21.1	14.3	0.3	2.6	3.4	0	3.9	65.7	7.1	0	240	112.94	29.27
231	0	54	2	2	3	7000	1	1	1	0	0	0	0	1120	2	44.6	155	18.6	67	84	113.5	68	113.8	201.1	89.8	73.4	0	1080	80	27.8	25.5	61.5	437.92	189.88	125.7	93.7	123.1	17.1	1	9.4	20.3	4.5	25.6	57.1	16	21.4	118.6	405.089	0.843562
232	0	45	2	1	3	5000	0	0	0	1	1	0	0	160	1	61.3	165.6	22.4	79.5	93.3	136	81.5	89	206.6	313.1	41.7	0	1620	23.3	6.3	58.2	141.1	118.65	321.12	16.9	10.1	29.7	28.6	2.6	3.7	9.4	2.3	14	40.1	22.4	64.3	350.1	214.37	0.16
233	1	36	2	1	3	8333	0	0	0	1	1	0	0	1400	2	61.9	161.5	23.7	83.8	97.5	119	72.5	85.4	247.2	72.9	64.4	0	360	140	3.6	66.7	147.1	61.67	58.47	17.1	21.4	26.4	31.4	0.6	1.3	9.8	1.7	6	185	39.6	0	579	240.86	0.19
234	0	52	2	1	3	2000	1	0	0	0	0	0	0	15400	3	47.7	154.5	20	69.5	84	137	85	86.9	163.4	89.9	54	0	810	30	14.3	55.8	52.2	300.35	110.9	70.4	7.5	81	71.4	0	0.2	5.3	1.5	2.5	32.1	2.4	0	40	418.96	0.4
235	0	44	2	2	3	3333	1	0	0	0	0	0	0	1920	3	59	167.5	21	76	92	120	65	79.6	166.1	156.2	26.1	0	1080	40	3.4	18.3	9.3	87.21	289.07	18.9	3	14.7	14.3	0	0.3	1.6	2.2	7.3	0	7.1	150	598.6	93.71	0.18
236	1	45	2	1	3	2500	0	0	0	0	0	0	0	720	1	65	165.7	23.7	81.8	97.5	96	68.5	81.8	195.6	104.3	29.9	0	540	210	18.6	73.4	20	146.8	703.62	10.3	2.6	33.7	21.4	1.3	3	9.5	0.6	4	10	80.2	0	53.4	169.535	0.6935
237	1	48	2	1	3	3000	0	0	0	1	1	0	0	4040	3	53	153.5	22.5	70	94	112	63	90	256.6	101.8	46.4	0	540	60	18.7	164.9	168.6	199.76	77.13	154.3	28.7	10.9	7.1	0	1.3	18	12.9	14.3	96.4	65.5	21.4	149.2	224.7	0.48
238	0	46	2	2	3	8333	0	0	0	0	0	0	0	7920	3	59.1	165.3	21.6	77.8	91	132.5	65.5	76.7	201.1	116.3	47.7	0	540	420	96.1	78.6	9.3	102.96	199.9	12	0	0.9	9	1.7	0	2.5	0	3.4	28.6	1.3	107.1	190.5	70.3	0.26
239	1	41	2	1	1	0	0	0	0	1	1	0	0	480	1	56.6	150	25.2	80.8	99.3	126.5	64	86.3	200.5	101.9	57.8	0	270	4.7	19.5	109.9	82.9	98.95	52.5	1	0	3.1	7.3	0.2	3.9	0	0.6	0	32.1	8.2	21.4	91.8	35.07	0.53
240	1	48	2	1	3	1000	0	0	0	0	0	0	0	2100	3	53.3	154	22.5	76.3	93.5	108	70.5	88.5	166.5	107.7	58.2	0	1080	7	0.3	46.9	0	139.9	26	14.4	1	33.5	71.4	1.4	0.7	6.1	9.7	0	0	46.3	0	26.6	413.2	0.05
241	0	54	2	1	3	5000	0	0	0	0	0	0	0	8880	3	55.2	163.3	20.7	80	90	170.5	90.5	83.1	157.2	136.7	32.6	0	540	49	44.4	65	156.6	191.15	138.49	9	0	21.4	0	3.9	6.8	3.6	21.4	11.9	0	0	64.3	247.1	105.94	0.88
242	1	43	2	1	3	8333	0	0	0	1	0	1	0	23880	3	61.1	149.4	27.4	87.5	96.5	128	71.5	81.9	193.5	97.6	40.6	0	1620	0	4.4	363.1	19.3	221.16	95.15	8.6	1	34	6.7	1.6	1.8	11.3	0	0.3	7.5	30.8	2.5	101.9	95.87	0.2
243	1	44	2	1	3	4166	0	0	0	1	1	0	0	720	1	55	160	21.5	80	94.3	121	78	85	274	140.3	61.1	0	1080	14	0.9	76.5	26.3	101.34	58.02	39.6	6.9	63.3	7.1	1.3	2.8	4.9	2.1	5.7	35	58.1	0	66.6	124.62	0.12
244	1	57	2	1	3	4166	0	0	0	0	0	0	0	3360	3	57.2	158	22.9	76.8	88	122	83	97.6	234.5	239	37.3	0	540	80	6.9	30.3	52.2	119.22	190.58	0	2	68.3	12.1	0.2	0	0	0	4.5	18	4.1	0	228.6	117.8	0.56
245	1	49	2	2	3	3000	0	0	0	1	1	0	0	5000	3	49.5	154	20.9	64.8	86.5	121.5	71.5	106.2	192.3	83.6	75	0	51.4	840	3	39	131.3	23.95	58.39	26.1	10.7	72.6	14.3	0	0	3.4	1	3.5	0	4.7	10	63.4	130.92	0.1
246	0	57	2	2	3	2000	1	1	1	0	0	0	0	9120	3	64	170	22.1	84.5	92.5	164.5	92	89.5	176.5	178.1	38.2	1	0	630	20.4	108.8	171.4	148.29	273.36	65.9	0	104	52.9	1.3	0	20	2.1	40	77.1	0	0	191.4	402.5	0.38
247	1	54	2	1	1	1000	0	0	0	0	0	0	0	1120	2	58.8	154.7	24.6	73	91.5	117.5	59	75.2	203.7	237	45.4	0	360	140	17.6	31.9	40	92.01	168.12	32	5.4	11.8	3.6	0	0	0.6	0	0.9	8	11.3	0	62.8	45.78	0.69
248	1	40	2	2	2	5000	0	0	0	0	0	0	0	600	2	64.6	156	26.5	73	101	122.5	80.5	84	185.5	116.4	49.9	0	0	420	136.2	76.4	0	102.5	460.49	0	0	3.4	100	0	0	0	0	0	100	0	0	432.8	442.11	2.64
249	0	44	2	2	2	5000	0	0	0	1	1	0	0	960	2	70.4	169.1	24.6	85.3	93.5	144	77.5	89.6	190.8	264.1	29.9	1	720	210	0	35.8	100	174.38	23.73	3	12.9	37.7	29.9	2.6	7.1	28.8	1.1	31.3	19.5	30.1	0	547.6	240.41	0.2
250	1	57	2	1	3	6000	0	0	0	1	1	0	0	20280	3	56.4	154	23.8	75.5	93.5	123	78	89	266.4	109.6	43.6	0	540	105	11.3	23.9	81.6	157.66	303.71	71.7	0	81	20	0.2	2.8	2.6	0.5	3.9	222.9	29.9	0	92.8	170.38	0.29
251	1	56	2	1	2	4000	0	0	0	1	1	0	0	1440	2	75.1	152	32.5	89	107	130.5	71	86.9	249.7	203.6	36.9	1	360	210	29.3	62.7	62.9	356.99	281.56	17.1	0	83	14.3	5.5	6.3	3.9	1.1	16.3	34.3	7	0	342.8	151.5	1.4
252	0	44	2	2	2	25000	1	0	0	0	0	0	0	1680	2	56.2	164	20.9	75.8	89	140	72	65.9	262	213.1	50	0	1350	18.7	29.7	88.2	30	69.54	126.59	13.6	21.8	33.7	14.3	0	1.1	23.1	0	19.4	0	13.3	0	154.2	177.91	0.59
253	1	42	2	3	2	10000	0	1	0	1	1	0	0	1960	2	48.6	155.6	20.1	63.5	89.5	126	79	93.3	203.9	116.9	64.1	0	0	420	0	34.1	100	191.36	63.31	75	8.6	23.1	29.9	1.7	6.9	28.2	1.1	11.7	19.5	28.6	0	587.6	168.25	0.2
254	1	56	2	1	3	1000	0	0	0	0	0	0	0	4260	3	61.9	141.6	30.9	92.5	97.5	144	80	69	207.8	198	36	1	360	140	4.4	28.5	77.1	218.3	186.69	4.5	25.7	20.2	17.1	3.7	7.5	8.6	4.9	5	0	14.3	0	106	179	0.27
255	1	59	3	1	2	30000	0	0	0	0	0	0	0	840	2	47.9	144	23.1	70	85.3	118	61.5	75.4	276.3	288.6	34.8	0	540	140	20.4	59.7	248.6	149.67	270.74	0	12.9	19.9	14.3	0	2.4	15.5	2.4	9.9	109.3	14.8	0	71.4	128.33	0.84
256	0	48	2	2	3	8000	1	0	0	0	0	0	0	20160	3	62.7	174.5	20.6	73.8	92	110	71	81.7	109.7	87.8	25.5	0	1080	0	0	10.3	40	129	53.21	32	12.9	33.2	5	1.3	4.3	0	0	1.9	0	0	0	97.2	94.53	0
257	1	60	2	1	3	1666	0	0	0	0	0	0	0	2400	3	58	163.1	21.8	72	86	110	71	74.4	150.7	194.5	46.4	0	1080	0	22	35.4	40	97.28	209.95	6	21.4	49.3	14.3	0	0	0	0	0.9	0	6.7	0	0	137.12	0.41
258	0	40	2	2	2	15000	0	0	0	0	0	0	0	1680	2	57.5	162.5	21.8	70.8	90	118	81.5	85.1	287.9	105.6	75.2	0	720	280	21.6	37.9	40	57.43	51.5	81.4	12.9	16.9	21.4	0	0	14.8	2	17.4	0	6.7	0	204.2	181.06	0.09
259	1	40	2	1	3	6666	0	0	0	1	0	1	0	1680	2	78.9	150.7	34.7	92.3	108.5	153.5	95	186.3	261.7	153.5	36.7	1	720	175	8.6	42.2	18.7	197.85	59.14	128.6	1	16.6	21.4	2.6	2.2	25.7	30	4.8	0	28.6	150	342.8	289.02	0.31
260	0	52	2	1	3	4166	0	0	0	0	0	0	0	21120	3	75.8	165.6	27.6	86.5	96	131	71	80.7	289.7	437.7	52.5	0	1080	0	3.1	86.3	70	126.74	146.12	13.9	1	8.1	1.7	0	0	0	0	64.5	24.3	13.3	150	963.8	203.33	0.1
261	1	45	2	1	3	6000	0	0	0	1	1	0	0	2340	2	60.3	152	26.1	76	91.5	146	76.5	103.7	170.3	266.5	44.3	1	1080	4.7	0.3	25	0	73.81	34.53	42.9	10.7	248	0	3.7	1.3	1	4.5	8.9	0	0	0	44	220.57	0
262	1	41	2	1	3	2000	0	0	0	1	1	0	0	20580	3	55.8	149	25.1	72.5	90.5	133.5	78	99.8	262.5	232.6	40.8	1	1620	0	12.2	166.4	134.3	211.7	177.29	28.6	6.4	58.3	28.6	1	5.9	53.3	0	23.1	78.6	89.4	0	177.2	301.2	0.39
263	1	54	1	1	3	2500	0	0	0	1	1	0	0	4440	3	65.7	148.5	29.8	87.8	100.5	134	88.5	94.4	225.3	223.4	52	1	1080	0	0	38.8	0	15.2	43.7	0	10.7	2.5	42.9	5.5	5	2.6	2	1.2	0	0	0	16.2	215.87	1.51
264	0	48	2	1	3	5000	1	0	0	1	1	0	0	20160	3	66.8	169	23.4	81.8	92.5	103.5	62.5	93.6	217.3	96.2	47.7	0	1350	18.7	12.2	49.2	30	113.6	172.55	43.2	12.9	30.2	21.4	1.3	5.9	19.1	4.9	2.3	0	21.3	0	97.2	193.28	0.3
265	0	44	2	1	3	1666	1	0	0	0	0	0	0	20160	3	48.2	158.7	19.1	63.5	80	134	72.5	76.5	222.5	153.2	52	0	1620	11.7	15.4	40.9	217.3	160.26	57.06	13.8	11.1	49.1	51.4	1.3	7.8	15.7	1.1	9.8	225	14.2	42.9	374.3	211.78	0.19
266	1	49	2	1	3	3333	0	0	0	0	0	0	0	3480	3	63.3	160.5	24.6	74.8	97	115.5	77.5	88.3	218.3	149.7	41	0	1080	9.3	0	5	30	174.16	9.33	17.6	0	13.4	10	0.9	2.8	1.4	1.7	2.8	0	25.1	2.5	113.3	68.96	0.02
267	1	43	2	1	3	5000	0	0	0	0	0	0	0	20720	3	70.3	156	28.9	85.5	99	115	76	88.7	115.3	217.2	66.1	0	1620	0	0.7	157.7	114.3	190.3	43.93	25.1	6.4	22.5	21.4	2.9	4	20	3.4	14.6	32.1	75.1	5	575	311.52	0.08
268	1	47	2	1	3	1666	0	0	0	1	1	0	0	520	1	79.9	149.5	35.7	94	113.8	120	80	75.6	200.3	194.3	39.7	1	1080	0	39.9	0	0	76.19	258.9	38.6	25.7	94	0	0	4.9	0	0	24.2	14	0	0	0	148	1.12
269	1	41	2	1	3	833	0	0	0	1	0	1	0	9200	3	53	151	23.2	70.5	90	119	72.5	81.9	97.7	179.9	59.1	0	210	40	0.7	281	16.7	319.54	84.52	7	6.4	12.9	23.6	3.6	17.4	43.8	12.1	16.5	58.1	21.3	0	157.8	254.07	38.73
270	1	59	2	1	3	2000	0	0	0	1	1	0	0	3000	3	62.4	152	27	84.3	99.3	116.5	77.5	87.1	244	146	28.8	0	1890	28	0	17.1	6.7	326.63	76.21	0	0	233.6	0	1.3	0.7	0	0	0	7.5	0	0	0	106.241	0.0867
271	0	43	2	1	3	4166	1	0	0	0	0	0	0	9200	3	67.2	170	23.3	82	90.8	111.5	72.5	97.5	181.1	244	35.7	0	210	20	40.5	224.8	77.8	240.57	49.53	83.9	100.7	60.9	78.6	0.8	3.8	75.3	24.3	11.1	270.7	93.6	0	275.2	664.245	0.2129
272	1	42	2	1	3	3000	0	0	0	1	1	0	0	14760	3	65.2	157	26.5	76.5	98.8	143	88	85.1	184.2	101	51.8	0	1080	14	0	18.2	6	153.07	46.05	40.1	9.5	61.4	21.4	1.3	1.5	11.3	19.4	6.8	0	73.1	0	188.6	311.054	0.1013
273	1	50	2	1	3	833	0	0	0	0	0	0	0	320	1	47.3	148.5	21.4	61.5	81.5	105.5	60	80.7	192.2	105.3	49.1	0	540	2.3	3.8	20.5	21.3	38.8	94.2	1	12.9	9.9	14.3	0.6	1.4	2.5	0.6	4	0	0	0	0	94.02	0.11
274	1	39	2	2	3	2500	0	0	0	0	0	0	0	21000	3	62.3	159	24.6	84.5	102	105	68.5	84.8	216.5	203.5	42.3	1	210	14	16.2	197.3	64.3	719.54	407.41	26.7	12.9	90	28.6	0.3	29.2	24.6	3.4	37.7	110	32.8	0	225.8	347.68	1.06
275	1	39	2	1	3	5000	0	0	0	0	0	0	0	9200	3	51.4	152.5	22.1	70	88.3	109	58.5	88.1	187	147.4	51.4	0	210	40	0.7	96.6	49.5	205.06	61.91	83.9	5	70.7	47.1	0	1.7	57.2	5.7	10	57.9	64.4	0	230	357.72	0.12
276	1	36	2	1	3	1000	0	0	0	1	1	0	0	7280	3	46.9	145.5	22.2	65	81.5	107	67.5	82.7	192.3	174.3	37	0	1620	100	5.7	126.9	99	254.07	208.52	40.7	25.7	65.8	31.4	0.8	22.7	43.2	12.1	25.6	38.1	69.7	10.7	351.7	268.97	0.64
277	0	48	2	1	3	1666	1	0	0	1	1	0	0	2200	2	63.2	168.1	22.4	71	89.5	122.5	68.5	83.9	254.3	443.3	38.6	0	1080	9.3	0	21.6	300	297.93	5	17.1	9.5	16.8	3.7	0	2.4	7.3	0	14.9	0	0	64.3	339.9	87.84	0.03
278	1	42	2	1	3	7000	0	0	0	1	1	0	0	3440	3	56	154.5	23.5	70	88.5	112.5	73	92.7	211.6	76.6	60.1	0	1620	37.3	0.7	177.5	242.9	173.02	287.83	77.5	90	66.4	28.6	0.8	2.5	101.9	24.3	9.2	77.9	203	0	677.4	373.52	0.11
279	1	44	2	2	3	7000	0	0	0	1	1	0	0	15680	3	52.6	154.5	22	60	89	118	75.5	81.6	245.4	91.6	64.7	0	1080	7	0	23.3	127.4	358.69	203.37	107.1	34.1	22.4	1.8	2.6	2.7	2.9	0	7	0	45.6	0	40	84.434	0.0712
280	1	46	2	1	3	6000	0	0	0	0	0	0	0	120	1	58	151.8	25.2	81	92.3	112	71.5	77.7	153.2	78.4	52.1	0	540	5.8	10.9	45.1	250	214.01	163.1	49.3	12.9	29.7	15.7	5.5	1	1.7	0	44.2	0	0	0	234.2	236.31	0.48
281	1	56	2	1	3	5000	0	0	0	0	0	0	0	4680	3	71.1	149.3	31.9	87.5	102.5	150.5	68.5	74.1	236	82.4	38.5	1	1080	0	0	1.6	0	115.7	19.1	12.3	1	2.8	1.7	0	5.7	0.3	0	0	0	11.8	0	66.2	21.18	0.03
282	0	53	2	1	3	833	0	0	0	1	1	0	0	16800	3	67.6	167.7	24	79.5	93.5	110.5	72	81.6	185	126.1	42.9	0	1080	0	0	19.1	10	112.81	101.12	19.3	12.9	32.7	14.3	3.6	1.9	9.6	2.3	2.3	0	0	0	97.2	146.99	0.05
283	1	47	2	1	3	4000	0	0	0	0	0	0	0	17300	3	48.2	149	21.7	64.5	86	101	56	73.4	210.7	120.1	41.5	0	1080	10	31.9	60.6	10	289.15	69.43	21.4	10.7	43	14.3	2.1	1.8	9.6	7.3	1.4	0	51.9	21.4	262.8	173.868	0.438368
284	1	58	2	1	3	1666	0	0	0	0	0	0	0	4200	3	61.5	149	27.7	81.5	96.5	159.5	84.5	84.9	344.2	175.2	51.3	1	1080	0	0	2.2	0	170.71	59	0	10.7	14	10	0	6.7	2.1	0	0	0	0	0	13.4	74.51	10.65
285	1	53	3	1	3	1000	0	0	0	0	0	0	0	7560	3	82	157	33.3	97	107.5	157.5	92.5	92	270.8	155.5	29.3	1	540	4.7	0	2.8	0	7.14	45.08	10.4	0	10	7.9	0.2	0.6	0	1.5	9.5	0	24.8	0	19.4	88.4	0.02
286	1	50	3	1	3	2000	0	0	0	0	0	0	0	5600	3	81	148.3	36.8	98.5	107	164	95	73.8	219.6	152.6	41.1	1	1620	4.7	0	23.5	0	153.36	4.87	8	15	84	6.7	0.9	4.8	0.4	2.4	42	0	7.1	0	40.4	182.3	0.02
287	1	48	2	1	3	2500	0	0	0	1	1	0	0	7320	3	60.2	154	25.4	74	87.5	147	90	86.3	221.2	429.1	26.8	1	810	28	3.6	23.5	214.3	148.86	89.29	37.1	4.5	16	57.1	2.7	7	27.5	8	7.2	25.7	35.1	2.5	320.5	358.82	0.32
288	1	51	2	1	3	3333	0	0	0	0	0	0	0	7560	3	57.7	162.7	21.8	72.5	90.5	111	72	86.6	193.9	75.7	39.3	0	1080	9.3	0	23.1	20	24.93	101.43	34.1	4.5	30.5	7.1	0.8	5.5	1.3	2.5	5.1	0	7.5	0	125.8	98.5812	0.24
289	1	55	1	1	3	3000	0	0	0	0	0	0	0	29120	3	51	157.5	20.6	64.5	86.5	127.5	70	106.5	205.8	164.5	51	0	360	0	0	206.2	300	229.93	59	86.2	1.5	44	10	0.3	2.6	13.2	9.1	0	0	21.3	0	886	200.39	0.02
290	1	53	2	1	3	1250	0	0	0	1	1	0	0	16440	3	69.6	148.5	31.6	82	104.8	136	75.5	84	253.2	263.9	43.7	1	1620	18.7	29.5	73.4	0	524.11	117.7	152	4.5	38.7	7.1	2.9	19.6	43.2	68	30.3	0	60.9	0	126.4	355.31	0.42
291	1	52	2	1	3	833	0	0	0	0	0	0	0	7380	3	76.8	155.5	31.8	92	109.5	172	86.5	77.6	232.9	193.9	57.7	1	1890	20	3.8	64.5	42.9	136.21	27.67	90.4	93	60.9	14.3	0.8	3.8	88.4	24.3	13.7	250.7	97.8	0	225.2	368.067	0.1017
292	1	40	2	1	3	1666	0	0	0	0	0	0	0	10080	3	48.1	147	22.3	65	83.3	108	82.5	79.1	215.6	90.3	60.5	0	540	28	2	134.1	580	204.76	112.76	17.6	38.6	29.1	14.3	2	1.7	10.3	1.7	2.4	0	5.1	150	266.2	187.9	0.24
293	1	56	2	1	3	3333	0	0	0	1	1	0	0	7800	3	51.1	146	24	73.5	89.5	118.5	77	91.6	231.6	149.6	48.4	0	1080	0	0	6.8	0	176.47	62.29	24	4.3	12.9	14.3	2.7	3.6	14.7	4.5	9	0	0	1.3	14.7	134.422	0.02
294	0	52	2	1	3	8333	0	0	0	0	0	0	0	20440	3	68.6	164.6	25.3	87.5	94.3	128.5	71	76.7	190.6	129	43	0	1620	4.7	18.6	65.7	0	181.01	71.5	76.6	17.3	117.7	7.1	0	0.6	4.4	2	2.1	200	60.9	0	514.2	199.314	0.43552
295	1	56	3	1	3	4000	0	0	0	0	0	0	0	8040	3	60.2	151.2	26.3	82.5	92.5	125.5	80	83.5	197.3	241	33.1	1	1620	0	0	0	0	212.85	188.86	12	5.5	20	42.9	11	28.1	16.5	0	52.6	0	32.6	0	0	339.89	0.1
296	1	49	2	1	3	5000	0	0	0	0	0	0	0	16240	3	43.6	152	18.9	60.5	80.3	125	81.5	84.9	190.9	142.8	56.3	0	1080	14	0	27.8	0	48.39	35.31	25.4	4.5	34.9	21.4	20.5	3.9	7.4	5	3.3	6.7	17.5	0	62.8	185.243	0.016
297	1	42	2	1	2	7000	0	0	0	0	0	0	0	480	1	54.4	156	22.4	75	90.5	118	67	83	158.1	144.8	38.7	0	1080	40	16.7	66.1	210.7	291.82	72.97	6	3	20.6	16.7	1.4	3.8	6.2	1.1	11.3	6	64.6	0	356.4	162.29	0.39
298	0	50	2	2	3	10000	0	0	0	1	1	0	0	1480	2	61.9	159.3	24.4	79.5	90.5	121	74	92.3	238.8	152.3	31.3	0	1620	0	2.7	8.3	8.3	46.62	20.53	30	10	19.3	28.6	0.5	3	5	5.7	1.8	13.5	23	5	89.6	217.14	0.26
299	1	45	2	1	3	5000	0	0	0	0	0	0	0	19040	3	50.2	150	22.3	75.5	87.5	109.5	67.5	93.5	158.3	95.4	39.7	0	1080	20	5.3	146.5	306.7	160.04	13.67	2	10.7	26	7.1	0.8	2.2	5	12.1	7.1	20	93.3	0	762	107.55	169.9
300	0	49	2	2	2	20000	0	0	0	0	0	0	0	20360	3	63.4	163	23.9	78.5	91.8	138.5	78.5	73.9	152.7	111	42.3	0	1620	11.7	3.1	29.4	0	292.98	92.29	55.4	100	46.3	14.3	33	3.1	2.6	17.1	1.2	0	36.2	300	471.4	271.007	0.2688
301	1	40	2	1	3	1666	0	0	0	1	1	1	0	560	1	61.8	157	25.1	76.5	94.5	118	63.5	81.2	182.4	147.2	45.5	0	1080	40	16	494.8	56.2	291.6	182.85	25.1	14.4	74.3	14.3	0.3	8.6	51.7	7.3	23.8	62.5	85.7	85.7	1014.3	277.31	0.71
302	1	47	3	1	3	5000	0	0	0	1	1	0	0	2040	1	49.4	147	22.9	72	90.5	92	57	85.9	183.8	100.6	35.8	0	360	140	0	71.9	4.2	244.08	21.2	3	3	4.9	14.3	0	2.2	2.7	0.6	2.6	6	0	0	19	27.89	76.71
303	1	48	2	1	3	4166	0	0	0	1	1	0	0	24640	3	58.1	151.6	25.3	76.5	89.5	111	61.5	81.8	226.2	102.9	88.7	0	1620	0	0.7	129.1	0	181.47	81.27	4.3	6	18	3.3	0.5	1.1	1.8	1.1	8.5	25.7	22.7	42.9	199.1	53.86	69.23
304	1	50	3	1	3	10000	0	0	0	0	0	0	0	1960	2	56.5	154	23.8	73	92.3	120	70	79.1	200.1	120	51.1	0	360	50	1	46.4	168.6	70.38	191.43	8.6	4.5	38.7	205.7	0	0.3	11.5	0	3.3	0	3.5	0	0	415.49	0.15
305	1	45	2	3	2	30000	0	1	1	1	0	0	0	600	1	54.8	162	20.9	74	94	109.5	68	101.7	212	79.3	72	1	51.4	420	3.1	59.3	131.4	65.31	153.67	30	8.6	12.6	27.1	0	0	9.1	0	14.9	39	7.1	0	26.8	159.52	0.34
306	1	57	2	1	3	5000	0	0	0	1	0	0	0	0	1	48.9	146	22.9	80.8	87	148	86	87.5	152	188.7	49.4	1	720	140	3.8	65.8	95.8	104.53	65.68	10.1	0.5	1.5	6.2	2.8	3.6	0	2.3	1.9	0	39.8	0	58	47.02	0.31
307	1	53	3	1	1	0	0	0	0	0	0	0	0	1200	2	48.8	163	18.4	67.5	87.3	130	78	82.5	161.8	75.3	60.2	0	540	60	14	23.9	95.8	99.15	80.34	79.3	0	145.9	43.6	5.1	0.2	7.9	0	23.6	68.6	15.3	0	39	322.07	1.56
308	0	58	2	1	1	5000	1	1	1	1	0	0	0	0	1	72.7	174	24	91.3	96	163.5	92.5	77.4	205.7	327.5	28.7	1	1080	10	26.6	28.7	137.9	77.91	62.54	17.1	4.3	91.9	28.6	0	3.7	2.7	0	6.8	0	30.6	0	11.4	205.73	0.57
309	0	44	1	2	3	4000	1	0	0	0	0	0	0	20160	3	54.6	160	21.3	73.8	86.3	121	73.5	74.8	175.2	75.8	22.6	0	1080	20	6.9	237.3	30	244.86	62.86	96.4	76.3	20	21.4	1.9	0	2.9	3.4	6.6	10	69.3	64.3	1421.5	334.27	0.69
310	1	53	2	1	3	6000	0	0	0	0	0	0	0	14560	3	50.1	158	20.1	71.5	86	119.5	71	85.1	194.7	82.8	58.8	0	540	20	3.8	21.7	104.4	83.06	87.8	0.5	8.6	13.5	21.4	1.3	1.5	1.5	2.4	3.7	11.4	2.7	0	0	24.77	0.12
311	1	50	2	1	3	3000	0	0	0	1	1	0	0	840	2	65.2	155	27.1	87.3	100.5	134.5	74	68.4	185.9	85.5	56.5	0	540	14	26.6	48.6	86.5	334.66	155.54	9.6	4.3	2.8	14.3	5.5	16.6	4.4	0	15.6	7.5	14.6	0	81	93.21	2.31
312	1	51	2	1	2	6000	0	0	0	1	1	0	0	560	1	67.8	151	29.7	88.3	107.5	132	71	94.3	278.7	101.8	58.9	0	1080	20	20	127.7	309.3	112.36	313.94	40	7.4	76	29.5	4	2.3	38.8	1.1	66.8	100	35.1	0	1285.8	356.73	0.34
313	1	56	2	1	3	4000	0	0	0	1	0	0	0	5160	3	44.6	149	20.1	69	82.5	144.5	70.5	82.4	253.7	124.8	67.2	0	102.9	210	0.2	90.9	371.4	40	61.41	20.3	0	37.4	35.7	3.7	0	11.1	0	1.4	0	34.3	0	0	204.83	0.04
314	0	54	2	1	3	7000	0	0	0	1	1	0	0	10360	3	76.5	169	26.8	94.5	97.3	140	70	79.7	202.9	175.2	38.3	1	1620	28	3.1	2	0	125.78	67.83	15.9	12.9	147	7.1	2.8	1.4	15	4.9	0.9	0	7.1	0	0	341.52	0.32
315	1	54	2	1	3	2000	0	0	0	1	1	0	0	1840	2	61.3	148	28	92.3	102.5	141	78.5	79	271.2	281.8	60.3	1	540	9.3	0.8	22.6	0	23.08	4.53	2.1	0.5	58.9	0	0	0.6	0.8	0	0	0	2.3	0	0	87.23	0.04
316	1	52	2	1	3	5000	0	0	0	1	0	1	0	360	1	65.2	155	27.1	93.3	101.3	139	69	82.9	202.6	96	37.7	1	540	7	4.7	79.7	42.9	34.07	32.95	4.3	4.3	10.3	7.1	5.5	0	1.3	0	2.9	0	30.4	0	120	58.83	0
317	0	57	1	1	3	4000	1	0	0	0	0	0	0	0	1	52.3	155	21.8	67	86	160	87.5	79.6	252.8	242.8	52.9	0	1080	28	14	7.5	85.7	127.62	102.45	48.9	8.6	74.9	14.3	0	10.3	6.7	4.9	10	0	0	0	0	168.09	0.35
318	1	49	2	1	2	5000	0	0	0	1	1	0	0	1120	2	72.6	160	28.4	91.8	100.3	181.5	88	112.5	260.8	357.4	58.4	1	1080	40	13.3	72.1	0	130.79	112.57	0	8.6	2.1	14.3	1.3	0	8.5	9.7	12	119.3	100.9	0	337.2	188.99	0.36
319	1	50	3	2	3	4166	0	0	0	0	0	0	0	640	2	52.8	152	22.9	79	92.3	152	85.5	87.3	214.7	71.4	66.7	0	360	60	0	11.7	58.7	135.57	69.43	1.4	0	37.7	7.1	0	0.7	2	0	8.5	248.3	16.4	0	140	90.98	0.23
320	0	51	2	2	3	8000	1	0	0	1	1	0	0	3780	3	54	160	21.1	76.3	85.5	100	71	97.8	185.1	117.6	27.6	0	540	18.7	7.3	41.9	0	56.96	57.27	25.1	8.6	23.3	14.3	0.9	2.3	1.8	0	9.8	0	7.1	64.3	188.1	188.23	1.26
321	1	55	2	1	1	2000	0	0	0	0	0	0	0	1400	2	58.7	146	27.5	89.5	97	139.5	79	78.5	226.8	238.8	26	1	270	9.3	15.8	16.6	0	98.99	61.09	23.6	19.3	51	77.1	0.7	7.6	2.9	7.3	4.6	3.3	20	0	126.6	448.73	0.35
322	1	35	2	1	3	2000	0	0	0	1	1	0	0	15680	3	51.6	144	24.9	87.3	90	129.5	86	76.2	239.4	111.6	53.1	0	540	4.7	9.2	92.6	165.7	338.74	67.53	19.8	6	18.4	68.5	2.3	0.7	7.5	5.7	8.9	66.4	15.5	85.7	651.5	326.51	0.28
323	1	50	2	2	2	2000	0	0	0	0	0	0	0	120	1	60	159	23.7	82.5	94	124	64	72.3	227.6	118.7	41.5	0	360	140	9.9	18.3	9.3	96.98	129.43	3.6	4.3	30.9	9	0.5	0.6	2.3	0.6	2.9	19	7.1	0	84.2	100.85	0.26
324	1	40	2	2	3	4000	0	1	1	0	0	0	0	240	1	48.9	154	20.6	76.5	89.8	110	67.5	75.9	226.7	147.3	47	0	540	20	8.6	51.1	42.9	158.12	447.5	13.9	6.4	62	21.4	0.9	2.6	6.1	2.3	6.8	0	115.7	0	0	170.619	0.4472
325	1	39	2	1	3	6000	0	0	0	1	1	0	0	4800	3	48.9	148	22.3	75.8	88.3	120.5	76.5	81.1	228.9	105	54.2	0	1080	9.3	12.2	42.7	65.7	89.19	130.42	17.1	12.9	27.3	21.4	0.9	0	1.4	4.9	14.4	22.9	7.1	0	57.2	206.11	0.19
326	1	56	1	1	3	1000	0	0	0	0	0	0	0	5320	3	37.2	156	15.3	63	79.3	128	61	82.3	160.8	70.1	43.8	0	540	30	14.2	75.2	61.5	181.36	226.7	90	13.6	55	10.9	8.3	23.1	47.3	9.7	16.9	78.6	135.7	0	734.2	274.39	0.69
327	1	47	2	1	3	4000	0	0	0	1	1	1	0	7280	3	59.3	155	24.7	85.3	96.8	120.5	69.5	93.6	195.1	67.5	50.5	0	540	9.3	26.6	180.6	280	160.44	245.11	4.5	0	32	55.7	0	4.4	0.8	0	3	0	35.1	0	168.6	282.04	0.54
328	1	43	2	1	3	6000	0	0	0	0	0	0	0	1680	2	52.7	142	26.1	88.3	93.5	139.5	80.5	89.2	199.8	189.7	46.1	1	1080	60	56	139.7	50	130.2	146.74	2.4	3.1	25.4	17.1	4	0.7	22.9	4.9	10.4	46.4	35.2	5	93.6	164.97	1.36
329	1	55	2	1	2	10000	0	0	0	1	1	0	0	3080	3	54.2	156	22.3	77.3	90	121.5	79	88.9	250.7	148.6	49.3	0	154.3	630	26.6	67.3	214.3	205.52	61.83	122	0	92.6	51.9	2.6	0	4.6	0	12.8	15	11.8	0	13.4	247.003	0.787164
330	1	54	2	1	3	6000	0	0	0	1	1	0	0	1680	3	56.5	163	21.3	71.8	86	135	83.5	85	262.1	130.2	75.2	0	1080	100	27.5	136.4	208.6	91.58	66.07	35.3	3.5	11.2	37.6	10.3	6.8	25.9	2.3	18.1	0	28.4	0	114.2	134.04	0.85
331	1	40	2	1	3	8000	0	0	0	0	0	0	0	2040	2	51.2	150	22.8	73.3	88.8	90	61	73.8	190.3	105.5	52.3	0	540	20	6.2	22.8	162.9	222.9	102.25	85.7	8.6	106	35.7	22	4.4	1.2	0	41.9	0	39.8	0	33.4	221.52	0.56
332	1	59	2	1	1	5000	0	0	0	1	1	0	0	1020	2	52.6	147	24.3	76.3	92.8	100.5	61	85.7	225.1	97.9	37.7	0	540	20	72.6	89	365.7	311.12	179.35	6.4	0	15.9	43.6	0	4.8	0	0	13.1	96.4	16.4	0	18	154.2	0.71
333	1	50	2	1	3	1000	0	0	0	0	0	0	0	25560	3	51.6	142	25.6	73.3	96	110.5	60	83.5	257.6	162	51.8	0	540	2.3	0.1	181.5	40	291.54	105.98	1.5	0.5	30	52.8	1.3	3.7	0	0	7.2	0	30.4	0	6	281.56	0.02
334	0	50	2	1	3	6000	0	0	0	0	0	0	0	21840	3	75	163	28.2	93.5	100.3	146	95	77.6	263.5	352.1	45.4	1	1620	9.3	6.7	144.6	9.3	24.3	2.67	12.9	4.4	1.2	5	0.6	0	6.1	2.3	4.7	0	30.4	150	223.4	42.89	0.03
335	1	41	4	1	3	7000	0	0	0	1	1	0	0	960	1	69.5	157	28.2	93.3	108	130	80	69.8	191.2	55.9	47.1	1	360	210	0	29.7	20	52.35	69.87	17.1	8.6	23.3	17.1	0.5	0	10.1	2.3	6.9	16.1	0	0	49.8	123.18	0.13
336	1	56	2	1	3	5000	0	0	0	0	0	0	0	1320	2	55.8	143	27.3	92.5	100.8	144	89	83.2	226.7	136.8	55.1	0	1080	30	3.5	27	80	298	181	3	6.4	49	29.3	1.9	0.6	4.3	0	5.8	0	0	0	25.4	163.64	0.2
337	1	53	2	1	1	5000	0	0	0	1	0	1	0	6240	1	53.7	145	25.5	81.5	95.5	104	71	78.1	220.7	218.6	32.1	1	360	20	6.2	33.9	0	125.06	187.6	32.1	12.9	16.9	10	1.4	0.5	6.6	1.1	26	42.9	18	0	40	128.82	0.19
338	1	42	2	2	3	3000	0	0	0	0	0	0	0	20280	3	69.4	153	29.6	99.8	103	130	79.5	71.2	259.4	330	28.8	1	1620	0	0.1	19.1	6	70.69	88.38	2	12.9	25.1	21.4	0	1.1	0.7	4.9	1.9	0	28.8	0	14.6	143.17	0.05
339	0	59	2	1	3	5000	0	0	0	1	0	1	0	1920	3	64.9	157	26.3	89.3	96.5	168.5	88	80.6	236.8	221.6	49.3	0	1080	23.3	0.9	54.7	10	73.25	128.02	31	14.4	29.7	21.4	5.5	3.6	7.1	2.4	12.4	0	7.1	64.3	174.7	188.48	0.2
340	1	50	3	1	3	833	0	0	0	0	0	0	0	2120	3	63.8	150	28.4	92	102.5	118.5	81	84.8	287.9	147.4	65.6	0	720	100	18.6	86.7	0	174.94	15.77	3.2	1	2.5	0	1.3	1.1	1.3	0	1.5	0	6.4	0	0	10.82	0.11
341	1	47	2	1	3	5000	0	1	1	1	1	0	0	1760	2	66.2	150	29.4	91.3	101.8	120	76	66.9	183.9	132.9	63.5	0	1080	40	0.2	8	29.3	234.83	115.96	17.1	0	33.4	1.7	2.8	9.6	0.9	0	0	0	3.6	0	2.8	73.1199	0.0026
342	1	55	2	1	3	6300	0	1	1	1	1	0	0	240	1	53.1	153	22.7	84.5	93	116	78	85.3	207	103.6	51.8	1	1080	40	12.2	15.9	80	133.86	253.71	0	0	0	5.7	0	0	0	0	0	0	6.7	0	0	3.41	0.38
343	0	51	2	2	2	7000	0	0	0	0	0	0	0	3360	3	84.6	165	31.1	100.3	105.5	118	68	74.9	212.5	154.8	35	1	1680	40	60.3	12.8	0	196.44	62.23	15	100.7	9.2	12.3	11	5.8	41.8	9.1	28.7	15	12.3	0	141	317.26	0.69
344	1	61	2	1	3	4166	0	0	0	0	0	0	0	1120	2	66.9	150	29.7	95.8	105.5	152	79	77.4	258	179.9	43.6	1	1080	0	0	16.4	0	238.69	102.67	2	3	82.5	3.3	0	2.8	0.8	0	0	42.9	30.4	0	13.4	70.3	0.03
345	1	52	2	2	3	8000	0	0	0	1	1	0	0	680	2	67.8	156	27.9	96.5	105.5	131	77	87.1	239.1	147.6	45.8	1	1080	14	19.1	20.8	120	287.94	193.39	2	2	13.9	38.6	1.3	0	4.8	0	12.3	200	30.4	0	59.4	133.53	0.5
346	1	52	3	1	3	3000	0	0	0	0	0	0	0	840	2	55.2	159	21.8	82.5	90.8	117.5	70	73.7	250.9	61.8	58.6	0	1080	80	13.3	61.1	28.7	65.04	221.7	1.4	4.3	37.4	28.6	11	1.2	7.7	0	0	15	20	0	66.6	155.19	0.48
347	1	53	3	1	2	3000	0	0	0	0	0	0	0	10280	3	47.2	150	21	76	86	111.5	79	87.4	373.5	163.6	53.4	0	1080	0	2.9	81.9	70	111.86	23.7	4.3	0	2	1.7	5.1	0	2	0	2.3	100	11.3	21.4	46.4	19.31	0.17
348	1	53	2	1	3	5000	0	1	1	1	1	0	0	360	1	70.1	160	27.4	94.8	105.5	130	80.5	109.2	257.4	125.4	70.5	1	540	140	0	3.7	6	126.12	110.9	4.3	12.9	34	14.3	0	0	0.6	2.3	0	0	0	0	0	109.59	0.07
349	1	55	2	1	3	3000	0	1	1	0	0	0	0	6000	1	43.6	148	19.9	70.5	80.5	133	76	220.6	213	69.1	66.6	0	1080	60	9.1	131.6	200	119.15	162.7	12.9	12.9	10.3	50	0	0	26	0	28	225	30.4	0	182.8	320.4	0.25
350	1	54	2	1	3	3333	0	1	1	1	1	0	0	540	1	46.5	148	21.2	76.5	86.5	162	72	109.8	181	68.7	45.9	1	180	140	0	42.9	280	129.2	144.82	4.3	0	42	7.1	0	0	2.6	0	4	32.1	0	0	33.4	62.11	0.1
351	1	60	2	1	3	0	0	1	1	0	0	0	0	1960	2	52.4	157.5	21.1	73	88.5	127	68	121.2	192.9	196.9	43.2	1	540	20	0	39	40	57.85	81.57	14.4	12.9	12.6	28.6	0	0.6	7.2	4.9	10	25.7	9	0	145.8	202.19	30.87
352	1	57	2	1	1	0	0	1	1	1	1	0	0	0	1	61.5	152	26.6	82	94	124	65	95.9	161.1	156.1	34.2	1	540	40	0	14.9	17.9	82.62	78.52	6.4	17.1	12.6	24.3	0	0.8	6.1	0	9.9	11.4	6.7	0	57.2	145.94	23.47
353	1	48	2	1	2	30000	0	1	1	1	1	0	0	840	2	74.3	159	29.4	93	105	112.5	72.5	116.6	225.4	160.5	45.2	1	360	210	0	2.4	0	204.65	180.95	6.4	13.9	80	94.3	0	3.2	2.2	5.7	13.7	0	0	0	0	303.58	0.22
354	1	50	2	1	3	6000	0	0	0	1	1	1	0	3060	1	50.7	149.5	22.7	75.5	90.5	104	68	76.1	170.9	88.2	39.1	0	810	60	11.3	15.6	44.4	232.23	299.93	16	3	39.4	14.3	0	1.8	9.8	1.1	9.8	85	13.3	0	80	132.53	0.65
355	1	46	2	3	2	15000	0	1	1	1	0	1	0	240	1	52.8	153	22.6	76	92	158	91	94	195.7	197.3	29.8	1	1620	14	12.4	107	61.5	134.33	446.62	38.6	8.6	20.9	22.4	1.3	0.3	18	0	16.3	139	7.1	0	53.4	165.37	0.77
356	1	38	2	2	3	4000	0	0	0	0	0	0	0	22680	3	45	146.3	21	66.3	87	110	73	77.5	248.1	76.5	68.9	0	270	40	5	232.7	102.9	614.63	121.14	121	46	184	42.9	0	10.1	14.8	19.4	28.5	40	6.7	0	506.6	565.2	0.64
357	1	56	2	1	3	4000	0	1	1	0	0	0	0	3360	3	51.6	149.5	23.1	75	85	118.5	80	154.5	182.1	134.3	39.1	0	270	100	51.8	2.6	40	144.43	65.88	3.2	2.1	14.5	5.2	0	0.8	0.5	0.5	0	32.1	4.7	0	6	37.16	0.03
358	1	55	2	1	1	3000	0	1	1	1	1	0	0	1120	2	59.7	151.3	26.1	90	92	137.5	77	188.7	221.6	83.3	59.3	1	540	140	6.6	16.4	42.9	176.4	352.07	20.8	0	88.9	14.3	0.9	5.4	5.7	9.7	3.4	50.1	6.4	0	0	197.34	0.56
359	1	58	2	1	3	833	0	1	1	1	1	0	0	5040	3	80.2	162.3	30.4	105	99	139	80.5	128.2	196.4	108.1	65.2	1	360	175	0	6.9	0	88.29	79.57	3.1	30	128	14.3	0	0	2.6	0	0	0	0	0	60	175.65	0.17
360	1	60	2	1	3	2500	0	1	1	1	1	0	0	13440	3	59	145	28.1	90	95	136	80	171.1	165.5	161	50.5	1	1080	20	0	1	0	72.93	16.86	34.3	2.1	54.9	14.3	0.6	0	3.6	0	0.5	96.4	0	0	0	107.08	0.05
361	1	40	2	1	3	3000	0	0	0	0	0	0	0	11760	3	52.6	155	21.9	72.5	85.5	110.5	69.5	74	194.7	156.9	36.8	0	1080	120	21.1	19.9	200	286.54	320.27	24.6	17.6	22.4	35.7	0.6	1.3	7	4.9	1.4	0	64.7	0	82.2	235.13	0.17
362	1	46	2	1	1	6000	0	0	0	1	1	0	0	1920	2	48.2	153	20.6	64	84	122	75	74.6	184.8	76.4	76	0	51.4	210	10	37	25.7	277.68	137.9	23.8	7	25.4	12.8	0	0	5.4	1.1	3.8	84.7	0	0	302.8	93.85	0.18
363	1	50	2	1	3	5000	0	0	0	0	0	0	0	3360	3	50.2	150	22.3	74	86	115	60	74.7	214.4	82.2	49.4	0	51.4	280	4.7	62.3	13.3	70.59	97.86	30	8.6	16.6	12.8	0	0	6.7	0	7.1	21.7	6.7	0	190.4	94.59	0.09
364	1	38	2	2	3	5000	0	1	1	1	1	0	0	240	1	43.1	163.2	16.2	71	79	139	79	132	211.9	77.4	62.9	0	1080	350	0	150.1	165.9	112.87	103.43	106.9	12.9	33.7	14.3	1.3	2.4	20.1	2.3	36.9	96.4	0	0	0	254.77	0.2
365	1	53	2	1	1	9000	0	0	0	0	0	0	0	1960	2	96.3	152	41.7	106	125	131	80.5	77.9	186.4	116.7	46.4	1	540	60	1.8	71.1	171.4	151.73	68.29	57.3	17.1	43.4	11.7	0.3	7.6	11.5	8.6	2.5	16	24.5	0	186.2	137.11	0.31
366	1	52	2	2	3	3000	0	0	0	1	1	0	0	880	2	62.3	154	26.3	77	98	120	68	89.5	187.3	85.3	40	0	810	150	0.1	17.2	46	142.23	212.32	33.1	4.3	44.6	3.6	0	4	8.5	0	14.1	162.9	6.7	0	42.6	109.44	0.05
367	0	47	2	2	3	5000	0	0	0	1	1	0	0	1344	1	71	166.5	25.6	80	91	129	76	71.7	182.5	128.4	24.4	0	720	140	97.5	25.1	23.3	156.9	145.23	25.7	5	43.7	28.6	1.3	3.8	16.1	2.3	5.3	12	0.6	150	355	221.11	0.66
368	1	51	2	1	1	10000	0	0	0	1	1	0	0	26040	3	63.1	151.6	27.5	87	93	135	87	75.9	289.6	123.3	61.8	0	540	40	1.8	110.8	0	295.71	216.78	27.2	15.5	24.7	21.4	2.6	15.7	19.6	24.3	10.7	39	16	0	212.2	289.59	0.27
369	0	42	2	2	3	12000	1	0	0	0	0	0	0	4160	3	75.6	162.3	28.7	93	97	112	74	77.3	265.9	141.1	60.1	0	1620	70	1.1	31.7	0	198.46	75.45	113.6	6.9	18	28.6	0	0	32.2	1.6	32.9	0	10.5	21.4	193.4	220.14	0.1
370	1	38	2	1	3	3000	0	0	0	0	0	0	0	880	2	71.5	157	29	89	105	121	71	74.6	213.9	169.7	42.8	1	1080	90	1	189.6	42.9	261.9	242	51.4	4.3	45.4	21.4	0	1.1	8	2.3	17.5	168.4	10.6	0	60	205.01	0.07
371	1	35	2	2	3	3000	0	0	0	1	1	0	0	400	1	56.4	155	23.5	80	96	115	66	85.1	230.3	73.6	56.8	0	1620	90	0	96.9	149.2	152.42	272.87	61.1	25.7	44.1	21.4	0.9	3.6	11.1	3.4	14.6	98.6	17.3	5	267.4	238.39	0.07
372	1	53	2	1	3	3000	0	0	0	0	0	0	0	4480	3	51.2	145.5	24.2	73	91	119.5	69.5	81.6	262.6	262.2	74.8	0	270	0	11.2	53	0	137.28	286.9	130.7	2.5	155	25	0	13.1	52	72.9	7.6	360	13.1	150	359.6	630.93	0.5
373	1	51	2	1	1	5000	0	0	0	0	0	0	0	2100	3	36.6	143.6	17.7	59	77	108.5	60	72.5	129.1	71.5	32.6	0	540	20	8.8	160.2	211.6	206.34	244.99	16	21.4	16.6	10	0	1.6	6.7	14.6	2.5	26	62.2	0	45.4	174.17	0.43
374	1	51	2	1	3	3000	0	0	0	1	1	0	0	2100	3	51.5	145.3	24.4	77	86	118	62	82.2	302.7	91.4	58.7	0	540	60	24.8	29.7	6.7	192.99	77.8	25.7	18.6	164.9	14.3	0	2	6.9	14.6	17.3	25.7	46.7	0	6.6	298.23	0.6
375	0	56	2	2	2	8000	0	1	1	1	1	0	0	4416	3	67.9	167	24.3	89	93	140.5	79.5	127.8	184.7	173.3	37.2	1	1080	70	0.7	4	35.7	53.03	14.63	10.6	0	34.6	3.3	0	2.2	5.3	0	3.4	6	0	0	167.6	60.36	0.02
376	1	45	2	2	3	8333	0	0	0	1	1	0	0	6840	3	73.4	154	30.9	94	103	131.5	84	89.8	252.5	84.9	60.8	0	720	210	2.9	39	65.7	109.56	38.86	38.6	30	8	52.9	0	0	11.1	9.7	8	100	30.4	21.4	261.4	258.93	0.07
377	1	39	2	2	1	6000	0	0	0	1	0	1	0	320	1	62	157.3	25.1	79	87	126	82	81.2	159.9	128.6	37.8	0	1620	60	6.3	135.9	85.7	224.12	220.83	37.6	10.1	9.8	94.3	0	3.4	9.6	21.9	9.6	200	42.8	0	127.2	365.05	0.55
378	1	43	2	1	3	6666	0	0	0	1	1	0	0	1360	2	67.8	155.7	28	94	101	142.5	80	77.1	269.5	126.7	49.2	1	360	210	7.8	162.9	244.1	255.64	462.45	98.4	19.3	59.3	50	1.7	2.2	18	3.4	24.4	222.6	88	5	212.8	407.77	0.53
379	1	40	2	2	3	4000	0	0	0	0	0	0	0	3120	3	64.5	159.5	25.4	75	90	110.5	68	75	227.7	104.4	54.5	0	360	140	20.3	22.9	145.7	269.09	190.31	110.1	34.3	39.3	15.6	0	0	17.2	2.3	2.8	51.4	13.3	0	133.4	170.06	0.33
380	1	34	2	2	1	6000	0	0	0	1	1	0	0	1800	2	56.9	155.5	23.5	76	93	111.5	69	72.3	223.8	87	62.2	0	540	45	6.6	149.2	9.3	227	277.14	68.6	6.4	1.9	35.7	0	0	43.1	19.4	0	12	0	0	71	289.12	0.33
381	1	34	2	2	3	5000	0	0	0	0	0	0	0	4120	3	57.6	159	22.8	77	91	109	68	86.5	250.4	160	57.5	0	540	40	12.7	6.1	16.7	231.39	176.48	25.7	2.5	25.4	7.1	0	0.3	2.2	1.5	13.3	67.5	5.8	0	60.4	106.97	0.45
382	1	42	2	1	3	3000	0	0	0	1	1	0	0	3600	3	56.8	154	24	78	95	113.5	68.5	81.7	136.4	90.4	37.3	0	1080	9.3	3.4	82.8	160	166.74	94.62	15.9	12.9	19.9	14.3	0	0	55.4	1	0	57.9	0	0	107.2	137.7	0.11
383	1	35	1	3	2	18000	0	0	0	0	0	0	0	1360	2	48.7	148	22.2	73	90	90	58.5	72.6	215.2	95.5	56.1	0	360	140	21	122.6	248.6	230.21	155.17	76	28.2	97.4	51.4	0	2.2	26.9	9.7	28	73.6	0	0	98.6	452.76	0.61
384	1	56	2	1	3	5000	0	0	0	1	1	0	0	240	1	51.6	150.5	22.8	76	91	118	81.5	75.3	210.3	146.7	38.8	0	540	0	0	21.2	13.3	158.63	155.67	51.4	3	27.5	25	0	2.2	1.2	0	4	0	87.5	0	33.4	160.64	0.03
385	0	37	2	2	3	9000	1	0	0	1	0	1	0	8640	3	55.6	167	19.9	74.8	91.3	130.5	85.5	82	216	196.2	72.2	0	720	280	3.9	47.1	10	83.91	163.01	38.6	12.9	20.9	21.4	1.3	4.4	20.6	4.9	8.9	0	6.7	107.1	311.3	177.32	0.12
386	0	56	2	1	2	16300	1	0	0	0	0	0	0	16800	3	66.6	162.5	25.2	87.5	98.3	146	83.5	95.7	264	160.4	49.3	0	720	280	5.8	49.3	10	82.83	95.7	79.1	22.3	41.7	14.3	1.3	2.3	17.4	4.9	9.8	0	7.1	85.7	150.7	195.48	0.03
387	0	49	2	1	2	6000	1	0	0	0	0	0	0	10080	3	50.2	168.4	17.7	70.3	84.5	139.5	75.5	77.8	122.5	271.9	52.5	0	1890	0	21.5	39.1	0	92.39	159.8	15.4	8.6	34	14.3	0	0	4.9	1.1	10.2	0	14.2	0	97.2	147.64	0.46
388	0	50	2	1	3	5000	0	0	0	1	0	1	0	20160	3	65.5	167.5	23.3	87.3	97.5	119.5	79	75.2	195.8	104.9	47.5	0	720	280	6.2	32.4	42.9	98.55	57.39	34.1	8.6	38.3	21.4	5.5	4.4	0	0	6.8	0	0	0	110.4	159.58	0.13
389	0	59	2	1	3	4000	0	0	0	0	0	0	0	23520	3	52.6	158	21.1	74.8	87	122.5	60	82.3	169.5	125.8	25.6	0	1080	18.7	0	27.7	40	86.08	56.29	19.1	12.9	24.2	14.3	3.7	4.3	0	1.1	7.9	0	0	0	154.2	112.49	0.09
390	0	53	2	1	3	5000	1	0	0	0	0	0	0	16800	3	64	164	23.8	89.5	96	153.5	84.5	72.6	237.3	174.5	62.1	0	720	280	6	33.4	0	63.62	79.66	101.1	12.9	33.7	21.4	1.3	3.4	23.5	9.7	11.3	0	7.1	150	228.4	243.34	0.1
391	1	38	2	1	3	6000	0	0	0	1	1	1	0	160	1	56.5	156	23.2	78.3	95	122	70	72.4	166.7	82.6	45.9	0	180	350	4.7	23.5	51.4	68.81	135.52	30	12.9	18.4	21.4	1.3	1.1	12.1	0	6	20	0	0	147.2	136.05	35.18
392	1	41	2	1	1	2200	0	1	1	1	1	1	0	1860	2	68.4	151	30	91	103.5	134.5	88	108.1	189.1	173.3	37.3	1	1080	210	5	68.9	6.7	131.71	193.5	63.1	6.4	6.1	4.5	0	0.7	32.5	2.4	4.8	0	7.8	0	46.6	426.23	0.23
393	0	45	2	2	3	11000	1	0	0	0	0	0	0	5760	3	59.7	162	22.7	79.5	91	154.5	110.5	82.5	207	117.4	39.2	0	720	210	0	54.2	0	77.19	127.97	105.4	11.1	50.9	7.1	2.6	0	23.9	4.9	12.3	0	0	0	147.2	168.86	0.15
394	1	46	2	1	3	6000	0	0	0	1	1	0	0	1680	2	61.5	159.5	24.2	89.3	102.5	92	56.5	76.2	182.5	100.8	38.6	0	810	60	81.4	18.1	0	226.82	81.71	4.3	8.6	28	7.1	0	12.6	6.4	0	16.9	0	27.1	0	40	107.4	0.11
395	1	46	2	1	1	6000	0	0	0	1	1	1	0	240	1	56.8	148.3	25.8	83.3	96.5	140.5	85	80.7	279.6	121.8	50.6	0	360	175	3.1	34.5	0	73.3	136	18.6	8.6	21.1	24.3	1.3	2.6	10.5	0	13.4	25.7	30.9	0	297.2	159.32	48.51
396	1	45	2	1	1	10000	1	0	0	1	1	0	0	800	2	44.3	153	18.9	69.5	84	100	68	70.6	272.5	102.9	41.9	0	540	40	13.1	28.7	21.4	201.55	95.02	8.6	2.1	136	12.8	0	0	3.4	7.3	39	77.1	0	0	38.6	274.01	0.15
397	1	59	2	1	3	8000	0	1	1	1	1	0	0	1200	2	90.3	151	39.6	118.5	126	130	80	78.2	166.6	99.4	34.3	1	0	315	19.3	31	0	107.85	56.24	0.5	6.4	7.5	0	0	2.6	1.4	0.6	0	29.3	24.8	0	127.6	21.04	0.58
398	0	46	2	1	2	4166	1	0	0	0	0	0	0	8640	3	77.4	175	25.3	98.5	101.3	132	86	74.4	169.7	165.3	21.4	1	1080	30	0	141.4	48.3	94.42	56.14	85	6	6	32	0	0	3.4	4.9	0.9	0	0	150	247.2	202.9	0.04
399	0	55	2	1	3	5000	0	0	0	0	0	0	0	0	1	68.1	167	24.4	95.5	98.5	143	86	90.4	251.4	224.5	38.1	1	720	0	0.7	22.3	82.9	72.29	276.71	10.6	1	25.7	3.3	0	1.1	4.7	4.9	1.4	0	7.1	21.4	118.6	84.46	0.01
400	0	53	2	1	3	8333	1	0	0	0	0	0	0	7480	3	65.7	165	24.1	83	98.3	101	60	86.8	149.9	217.6	26.3	0	1080	28	0	12.2	0	84.16	5.2	2	2	18.7	1.9	0	9.6	4.9	0	1.4	15	7.1	10	63.4	55.87	0
401	1	52	2	2	3	8000	0	0	0	0	0	0	0	420	1	58.6	155	24.4	81.5	99.5	127	94	74.5	189.6	126.9	33.1	1	1080	9.3	50.9	44.1	215.1	89.62	83.21	39.7	12.9	5.1	7.1	0.9	5	7.1	0.6	7	96.4	51.4	2.5	234.5	109.53	1.09
402	1	57	2	2	1	20000	0	1	1	0	0	0	0	720	2	62.5	168	22.1	98.5	100.5	130	80	87	106.8	47.5	33.1	1	3	420	51.3	115.9	79.4	335.29	259.67	42.9	0	2.5	46.7	0	1.4	2.2	4	25.7	80	41.5	0	40.6	218.65	0.8
403	1	60	2	1	3	3000	0	0	0	1	1	0	0	5600	3	54.6	152	23.6	98.3	96	137.5	88	75	253.1	257.5	43.1	1	540	60	6.4	38.3	105.7	96.92	34.79	2.5	13.9	47.1	4.5	0	9.1	1.1	14.6	0	0	0	21.4	118.6	140.31	0.21
404	1	43	2	2	3	8100	0	0	0	1	1	0	0	3160	3	57.4	162	21.9	85.5	96	123.5	85	74.2	204.1	89.5	59.3	0	1620	9.3	21.7	19.7	122.9	128.69	354.43	8.4	12.9	31.1	15.6	3.7	0.9	2.6	0	14	147.9	0	0	149	129.74	0.87
405	0	47	2	1	2	15000	1	0	0	0	0	0	0	600	2	69.8	161	26.9	93	98.5	155.5	96	84.6	218.2	412.7	28.9	1	1080	0	3.1	22	20	191.33	113.55	50	17.1	45	14.3	0	0	12.4	2.9	9.1	42.6	6.7	85.7	230.3	187.38	0.24
406	1	54	2	1	1	4000	0	0	0	0	0	0	0	120	1	55.9	160	21.8	77.5	93.3	123	75	74.9	184.3	86.9	39.2	0	270	20	7.7	36.5	95.8	154.22	117.64	5.5	8.6	7.9	7.1	0	0.6	10.2	1.1	3.7	106.4	0	21.4	61.4	81.34	0.12
407	1	53	2	1	3	3000	0	0	0	0	0	0	0	720	1	52	155	21.6	82.3	89	118.5	80.5	77.4	214.7	127.2	34.6	0	810	4.7	3.8	9.7	37.3	101.53	44.14	9.6	0	8	8	0.6	0.6	1.7	0	1.9	16.1	7.1	0	60	43.95	0.17
408	1	47	2	1	3	16666	0	0	0	0	0	0	0	10500	3	56.2	155	23.4	84.5	99	141	86.5	71.2	284.9	305.1	44.3	1	1080	30	80	124.6	0	89.65	185.87	17.9	3.1	14.2	7.1	0.9	2.5	11.3	0	11.3	138.6	43.8	0	72.6	91.17	1.86
409	1	60	2	1	3	8333	0	0	0	1	0	1	0	2240	3	69.8	160	27.3	104.5	107.5	142.5	82.5	113	363.7	131.7	79.6	1	1080	40	13.7	28.7	42.9	36.18	79.33	12.7	10.6	36.9	5	0	2.2	1.8	4.5	0	353.6	14.8	0	53.4	127.66	0.3
410	1	43	2	1	3	8333	0	0	0	0	0	0	0	840	2	66.2	160	25.9	96.5	103	119.5	70	74.5	154.3	145.3	31.9	0	540	75	6.2	19.5	51.4	67.03	53.5	8.6	5.3	46.9	3.3	1.3	2.2	1.9	2.3	6.5	4.7	0	0	13.4	77.69	0.2
411	0	50	2	1	3	8333	1	0	0	1	1	0	0	23880	3	64.4	162	24.5	87.3	97.5	99	58	72.8	213.7	183.5	44.4	0	1080	120	26.7	115.1	100	481.99	304.03	20.4	13.9	18.6	31.4	22	8.7	19	14.6	38.4	22.5	28	42.9	82.9	327.65	0.83
412	0	57	2	1	3	25000	0	1	1	1	1	1	0	0	1	66.6	167	23.9	90	94	129	84.5	71.3	160.1	145.4	45.8	0	1080	100	16.6	18.3	0	190.82	126.27	44.9	8.4	110.8	0	1.3	4.4	13.9	9.4	33.3	0	0	64.3	264.3	147.57	0.89
413	1	60	2	1	3	8333	0	0	0	0	0	0	0	10080	3	48.6	150	21.6	79.5	91	89.5	59.5	72.6	254.1	110	48.6	0	1080	14	15.4	52.6	71.4	97.18	40.3	21.3	10.6	112	14.3	0.6	11.2	6.5	4.9	2.5	250.7	46	0	0	237.42	0.54
414	1	47	2	1	3	6000	0	0	0	1	1	0	0	480	1	69.1	160	27	98.5	102.5	145.5	81	256	188.7	96.3	83.8	1	360	140	3.8	112.8	300	112.19	31.71	16	2	3.2	0.9	0.7	2.1	1.7	0	3.8	15	4.7	0	0	52.18	0.12
415	0	38	2	1	2	10000	1	0	0	1	1	0	0	1320	2	74.5	163.5	27.9	96.5	96	148.5	99	76.6	248.3	236.1	54.1	1	1080	210	79.7	150.5	85.7	491.43	235.14	60	42.9	92	24	0	14.6	8.4	19.4	56.6	0	28.6	107.1	147.1	459.66	1.98
416	0	50	2	1	3	2500	1	0	0	0	0	0	0	10080	3	62.8	158	25.2	84.5	96.5	141.5	79	76.7	257.1	237.8	45.5	0	1890	50	10	1	0	131.91	29.13	4	4.3	10.9	28.6	2.6	0	1.7	2.3	11	77.1	0	0	128.6	187.32	0.31
417	0	59	2	1	3	5833	1	0	0	0	0	0	0	10360	3	88.5	174	29.2	105	107.5	151	89	67.3	183	207.1	39.9	1	180	140	1.6	7.5	20	87.28	304.54	46.9	4.3	114	21.4	2.6	2	2.6	1.1	15.4	6	21.3	150	190	182.82	0.19
418	0	58	2	1	3	2500	1	0	0	0	0	0	0	23800	3	45.5	161	17.6	69.5	81.3	135.5	79.5	112.4	240.8	617.1	85.5	1	270	20	1.6	17.3	95	23.32	16.27	4.3	0	12.3	14.3	0	1.3	0	4.9	0	0	30.4	21.4	118.6	87.39	0.09
419	0	55	2	1	3	4166	1	0	0	0	0	0	0	3400	3	61.6	161	23.8	77.8	94.5	118	75	86.1	153.4	95.1	43.8	0	1080	200	39.6	43.3	106.7	122.31	65.1	28.6	26.7	27.1	33	1.9	8.8	10.5	4.9	3.7	41.2	54	0	143.4	185.79	0.56
420	0	46	2	1	3	3333	1	0	0	0	0	0	0	24960	3	58.9	170	20.4	78	88	111.5	71.5	72	136.2	58.1	46.7	0	1620	0	3.1	8.8	0	22.73	16.33	4.5	0.5	13	10	0	0	0.5	0	0	0	7.1	21.4	32.8	54	0.06
421	0	59	2	1	3	12500	1	0	0	0	0	0	0	16960	3	67.2	162	25.6	90.5	95	135	77	82	169.3	99.3	39.9	1	720	700	27.9	2.3	26.7	138.94	75.67	6.5	3	17.4	14.3	2.6	2.7	3.9	2.8	12.4	5.3	17.7	5	38.4	129.67	0.75
422	1	51	2	1	3	4000	1	0	0	1	1	0	0	19320	3	41.6	147	19.3	67.5	85	126	70	73.7	204.5	85.4	53.8	0	0	630	6.8	14.2	0	262.13	302.3	30.7	13.1	65.7	14	0	5.9	4.2	2.3	9.8	0	19.7	0	297.2	620.72	0.37
423	1	52	2	1	3	833	0	0	0	1	1	0	0	5160	3	56.3	152	24.4	83.3	93	126.5	71.5	71.4	179.7	123.7	48.1	0	540	0	0.7	14.1	52.2	49.45	143.07	5.3	0.5	12.9	3.3	0	0.9	0.8	0	0.9	0	7.1	0	13.4	38.86	0.01
424	0	49	2	1	3	3500	1	0	0	1	1	0	0	1680	3	85.2	165	31.3	99	108.5	142	89.5	79.6	222.6	268.1	31.1	1	1620	100	37.2	29.8	155.2	81.09	192.86	24.6	31.7	78.1	42.9	0	0.2	60.4	0	1.2	51.4	54.2	0	231.4	357.66	1.2
425	1	48	2	1	3	3000	0	0	0	1	1	0	0	1280	2	55.8	159	22.1	74.5	89.5	110	66.5	85.7	204.5	156.8	36.3	0	720	30	16	60.7	328.6	376.93	283.89	17.6	1	20.7	38.6	0	9.7	6.9	0	41.3	35.5	7.1	5	167.6	248.15	87.09
426	1	51	2	1	3	8333	0	0	0	0	0	0	0	4380	3	44.9	149.5	20.1	76	89.5	137.5	81.5	77.9	192.4	162.1	42.9	1	1080	20	0	139.8	36.7	111.64	86.48	8.6	19.3	20.3	21.4	0.7	2.2	1.8	5.1	4.2	5.3	30.1	0	41.6	165.98	37.82
427	0	50	2	2	3	3000	0	0	0	0	0	0	0	20520	3	72.5	169.5	25.2	95.5	84	143	81	76.7	177.8	101.2	51	0	1620	30	0.2	140.8	58.7	164.72	31.62	55.6	17.1	65.9	28.6	1.7	14.4	13.9	1.1	0	0	5.1	64.3	152.7	255.59	41.84
428	0	50	2	1	3	2500	1	1	1	1	1	0	0	4320	3	65	168.5	22.9	85	92	120	83	160.2	278.5	146.3	34.8	0	102.9	840	16.2	42.1	80	103.14	224.33	21.9	10.7	23.3	28.6	0	4.9	7.2	2.4	14.6	7.5	0	0	13.4	211.38	43.59
429	1	55	2	1	3	6000	0	0	0	0	0	0	0	4320	3	72.1	157	29.3	91.5	105.5	118	71	96.4	207.7	200.4	28.8	1	1080	14	21.7	72.2	15.7	137.86	139.36	5.5	17.1	22.1	8	1.3	8	15.8	1.7	1.7	0	21.3	0	40	89.74	40.35
430	1	50	2	1	3	1666	0	0	0	1	1	0	0	24500	3	51.3	150	22.8	67.5	82.5	122	71.5	79.2	209.3	188	45.8	0	360	140	14.1	234.9	6.7	291.04	371.53	12.9	31	115	113.6	0.9	6.9	13.2	4.5	8.7	0	74.2	0	41.4	395.27	78.8
431	0	54	2	2	2	7000	1	0	0	1	1	0	0	9120	3	93.7	163.7	35	116.5	117.5	135	93	110	188.1	147.5	38	1	360	210	14	20	20	132.75	214.1	56.6	2.1	92	42.9	1.3	3.6	1.5	12.9	12.4	0	14.2	10	166.2	325.86	76.85
432	1	47	2	1	3	8333	0	0	0	1	1	0	0	7680	3	53.8	157.2	21.8	72	91	101	72	78.1	203.7	69.4	54.3	0	540	30	10.9	125	64.8	202.01	170.1	4.6	5.3	13.2	7.1	0.3	1.8	6	2.3	7.5	227.1	11.3	0	143.6	104.89	61.01
433	0	53	2	1	3	5000	1	0	0	0	0	0	0	2760	3	54.9	170.5	18.9	78	93.5	120	71	81.2	143.3	72.5	48.8	0	1080	60	12.4	31.1	148.6	106.87	109.14	19.3	8.6	54.3	7.1	0	0.2	0.7	0.6	6.2	77.1	23	0	204.8	110.18	62.18
434	1	50	2	1	3	2500	0	0	0	0	0	0	0	8400	3	65.2	161.2	25.1	84	99.5	129.5	79.5	68.1	178.7	198.6	54	0	180	420	3.1	8.9	0	155.04	49.29	0	1.5	43.9	3.3	1.3	0.7	0.3	0	4.1	0	8.2	0	13.4	77.02	12.17
435	1	54	2	1	3	5000	0	0	0	0	0	0	0	480	1	54.2	144.2	26.1	87	97	139	84	81.8	277.1	109.7	36.5	1	810	75	26	176.5	142.9	162.14	274.41	14.9	20.3	58.3	22.8	1.3	6.4	6.5	8.5	9.1	332.9	0	0	13.4	265.15	94.65
436	0	56	2	2	3	2500	1	0	0	1	1	0	0	3440	3	70.7	165	26	86.5	95	138	92.5	76.3	301.7	436.6	42.9	0	1080	40	20.6	40.6	0	167.46	131.39	32.7	3	76	7.1	1	7.8	2.6	3	5.1	0	31.4	0	42.8	131.19	1.26
437	1	50	2	1	3	2000	1	0	0	1	1	0	0	23520	3	62.4	154	26.3	87.5	92.5	118.5	69.5	79.3	239.3	196.4	32.5	1	720	140	5.5	25.7	33.3	76.39	36.93	8.5	14.4	8.8	1.7	2	1.2	4.8	4.5	8.1	0	76.7	42.9	250.5	69.65	40.34
438	1	48	3	1	3	3000	0	0	0	0	0	0	0	1260	2	51.2	148.5	23.2	73.5	89	111.5	71.5	72.9	181.4	76.2	52.6	0	180	280	0	31.3	0	67.64	47.14	21.4	53.6	8	7.1	0.3	0	3.6	0	4.4	30	6.9	0	30	93.44	18.39
439	1	55	2	1	3	1666	0	0	0	1	1	0	0	760	2	62.9	154	26.5	87	94	177	96	82.5	275	182.3	42.7	1	1620	0	4.4	49.1	40	169.87	119.3	4.3	19.3	182	8	2.6	13.4	1.9	9.7	13.7	36.8	0	0	57.2	310.66	41.78
440	1	49	2	1	2	4000	0	0	0	0	0	0	0	720	1	60.5	153	25.8	78	97.5	128	75.5	81.7	234.2	158.6	53.4	0	810	60	16.9	68.7	40	72.56	98.25	35.3	12.9	22.9	21.7	1.3	1.1	12.8	4.9	11.3	43.6	14.2	0	93.4	166.51	26.76
441	1	40	2	2	3	2500	0	0	0	0	0	0	0	14640	3	71.1	163	26.8	91	106	120	79.5	76.1	240.3	95.4	47.8	0	360	420	4.4	140.1	0	172.18	153.98	41.1	8.6	74.1	6.6	0	0	16.4	0	18	3.3	9.3	21.4	241.8	136.46	52.56
442	1	45	1	2	2	15000	0	0	0	0	0	0	0	1320	1	70.6	152.4	30.4	95.5	104.5	146.5	92.5	74	212.6	120.5	46.9	1	257.1	40	23.5	50.7	6	66.98	68.15	11.1	12.9	7.7	10	0.6	0.5	7.8	2.3	4.8	14.3	40.2	0	224.2	94.36	50.71
443	1	51	2	1	3	6900	0	0	0	1	1	0	0	24200	3	63.6	157.5	25.6	75.5	93.5	151	90.5	71.4	228.8	79.8	29.5	0	540	60	22.5	27.8	49.5	242.22	109.3	23.6	0.5	39.2	7.1	1.3	6.8	7.1	2.3	9.7	33.2	65.8	42.9	177.5	131.05	65.32
444	1	59	2	1	3	16666	0	0	0	1	1	0	0	240	1	59	151.4	25.7	75.5	94.5	113	78	82.8	228.1	126.8	49.9	0	540	7	6.2	12.5	6	38.25	60.4	2	15	64	1.7	2.6	1.4	0	9.7	7.7	0	0	0	1.4	177.76	8.39
445	1	44	2	2	2	3000	0	0	0	1	1	1	0	7440	3	75.3	158.5	30	98.5	117.5	132	78.5	78.3	164.5	61.4	62.8	0	1080	80	23.6	253.1	71.4	385.62	292.8	40.3	32.1	71.7	42.9	2.9	20	96.6	2.9	13.4	83.6	9.3	0	40	430.64	67.85
446	0	45	1	3	2	15000	0	0	0	0	0	0	0	23940	3	75.5	162	28.8	92	102.5	129.5	88.5	89.5	134	141.6	22.1	1	1080	420	20	89.4	333.3	275.47	204.84	59.4	34	130	69.3	5.1	9.3	24.7	9.1	11.5	0	92.4	64.3	490.3	497.92	114.68
447	0	48	2	1	3	2000	1	0	0	0	0	0	0	7560	3	64.3	163	24.2	76.5	93.5	133.5	76	77.9	318.2	188.4	50	0	1620	0	1.6	19	128.6	169.47	115.02	74.6	8.6	182	28.6	2.6	10.9	6.3	29.1	15.4	0	8.4	0	230	498.11	47.65
448	1	55	2	1	1	7000	0	1	1	0	0	0	0	720	1	70.8	154	29.9	97.5	106	168.5	107	116.7	218.2	169.9	54.5	1	180	140	28.3	31.3	28.3	580.14	217.04	4.8	12.9	70	14.3	0	2	4.8	4.9	14.9	180	6.7	0	56.6	171.9	70.88
449	1	57	2	1	1	3000	0	0	0	1	1	0	0	1960	3	74.9	154	31.6	92	109	168.5	94	117.6	148.3	203.9	46.3	1	1080	0	6.2	37.7	104.3	569.63	448.21	6.4	12.9	31	7.1	0.2	0.6	0.8	0	5.6	25.7	2.2	0	0	83.82	0.36
450	1	56	2	1	1	400	0	0	0	0	0	0	0	480	1	73.6	152	31.9	85.5	104.5	189.5	105.5	87.9	288.5	246.3	44.3	1	12	525	0	53.2	0	217.53	337.34	21.4	8.6	31	35.7	1	1.5	12.8	4.9	6.5	180	42.3	0	40	240.35	75.04
451	0	50	2	2	3	5000	0	0	0	1	1	0	0	7680	3	77.5	161	29.9	96.5	99	141	91	116.4	297.6	271.2	48.5	1	1620	18.7	47.5	114	219	271.5	254.2	55.7	8.6	106	42.9	2.6	14.8	12	29.1	37.7	25.7	8.4	150	1078.4	482.52	86.92
452	1	55	2	1	1	2000	0	1	1	0	0	0	0	840	2	72.6	155.5	30	94.5	111.5	142.5	85.5	80.3	175.1	85.8	46.1	1	180	280	147.3	12.4	54.8	513.98	316.57	4.3	12.9	35	18.5	0.2	0.6	5.1	4.9	4.9	445	2.2	0	40	145.94	91.47
453	1	50	2	1	3	2500	0	0	0	0	0	0	0	3360	3	60.1	151.5	26.2	80	99.3	115.5	79	90.8	223.4	82.4	47	0	360	140	3.1	6.5	85.7	127.41	44.94	6.4	1.5	31	7.1	0	0.2	0	0.6	2.1	6	3.3	0	16	69.31	20.41
454	1	57	2	1	3	3000	0	0	0	0	0	0	0	480	1	71.5	157.5	28.8	91.5	107	108.5	76.5	68.5	216.3	163.6	37.8	1	540	20	6.2	18.1	38	108.68	113.22	4.3	10.7	30.9	28.6	0	3.7	14.2	0	2.8	0	6.7	0	0	194.48	21.3
455	0	58	2	1	3	3333	1	0	0	1	1	0	0	1960	2	80.4	166	29.2	93.5	100	119.5	78	88.6	283.9	155	41	0	1080	40	13.6	26.5	30	249.59	122.24	18.2	6.4	16.5	7.1	1.3	15.3	10.5	8.5	2.1	0	20.4	300	366.6	97.02	99.09
456	1	42	2	2	3	500	0	0	0	0	0	0	0	1800	2	62.7	157.7	25.2	91.8	98	142.5	91.5	82.4	146.9	93.9	48.8	1	1080	40	20.7	128.1	32.4	188.1	300.33	12.2	12.2	28.1	26.8	2.1	9.5	5.6	4.6	9	20	7.1	0	41.6	340.66	49.19
457	1	49	3	1	1	1500	0	0	0	0	0	0	0	2800	2	57	155	23.7	93.3	94	118	69.5	81.8	189.4	221.5	34.5	1	1350	80	13.3	26.9	120.3	293.43	115.75	5.3	12.9	17.9	67.1	0.6	0.6	0.8	4.9	2.8	96.4	17.2	0	50.6	295.4	37.08
458	0	40	2	1	2	6000	1	0	0	0	0	0	0	4480	3	69.7	167.5	24.8	88.5	97	137.5	86.5	80.6	184.8	279	35.4	1	1080	14	3.1	76.7	26.7	179.46	66.48	36.3	29.7	43.1	21.7	0.6	0.6	33.1	0	5.2	0	35.2	75	385	187.56	58.5
459	1	51	2	1	3	4166	0	0	0	1	1	0	0	520	1	56.8	151	24.9	83.3	94.5	120	69	77.5	244.5	113.8	42.4	0	1080	14	0	17.9	6	42.9	157.76	32	0	60.9	8	0	1	0	0	5.2	3.3	0	0	0	142.73	24.22
460	1	42	2	2	2	5000	0	0	0	1	1	0	0	1120	2	96.4	150.5	42.6	113.5	125.5	156	95.5	83.1	221.9	159.6	44.4	1	1620	9.3	14.7	146.4	54.3	142.74	92.62	36.3	29.7	41.1	21.7	1.3	0.6	46.1	0	4.3	46.4	34.3	75	442.2	210.98	69.38
461	1	59	2	1	1	3000	0	0	0	1	1	0	0	1680	2	55.2	142	27.4	90.5	104.5	120	67	93.8	262.1	125.6	35.3	0	360	30	1.3	12.2	193.3	40.76	64.75	4.5	4.5	17.2	14.3	5.1	2.2	0.4	4.5	0	225	23.6	0	12	128.63	35.56
462	1	56	2	1	2	4000	0	0	0	0	0	0	0	840	2	46.7	152	20.2	73.5	86	110.5	60	72.8	140.4	83.1	36.7	0	540	140	0	24.8	116.5	90.89	275.68	30	15	30	25.7	0	6	1	0	2.5	51.4	7.1	0	19.4	123.4	62.31
463	1	57	4	1	2	5000	0	1	0	1	1	0	0	0	1	58.2	148	26.6	80.5	100	121	72	77.9	311.5	190.4	61.8	1	12	420	21.4	42	0	28.71	165.05	6.4	0	12.9	1.7	0	0.5	3.2	0.5	1.9	176.4	0	0	40	67.53	56.26
464	1	51	2	1	3	3333	0	0	0	1	1	0	0	1680	2	71.1	149	32	99.5	106.5	119	69	69.2	165.2	164.2	35.1	1	540	140	43.9	96.5	30	141.85	97.05	75	34.3	80.4	5.6	1.7	2.2	0.4	8.5	1.9	57.9	21.4	0	75.2	209.73	38.3
465	0	51	2	2	3	5833	1	1	0	0	0	0	0	7960	3	64.7	162	24.7	92.3	94	111	71	136.3	391	494	58.4	1	1080	40	44.5	95.7	51.4	519	163.36	15	2.1	25	16	0	2.7	3	0	10.9	0	9.3	0	0	128.43	31.78
466	1	48	2	1	2	5000	0	0	0	0	0	0	0	1240	2	42.2	155	17.6	73.5	84	90	59	71.4	184.6	122	39.9	0	1620	20	8.8	101.3	120	178.75	161.9	19.3	11.2	24.6	31.4	0	2.5	6.5	4.9	11.3	102.9	4.8	0	688.6	163.41	80.88
467	1	50	2	1	3	6666	0	0	0	1	1	0	0	3600	3	57.2	158	22.9	89.5	93.5	118.5	76.5	79.4	227	145	47.3	0	1080	150	6.9	38.1	105.7	162.02	115.66	1	2.1	5.4	7.1	0.1	2.5	4.5	2.4	6	25.7	48	0	142.8	80.41	55.92
468	1	48	2	1	2	10000	0	0	0	1	1	0	0	840	2	56.6	151	24.8	82.3	93.5	151.5	80	81.4	231.5	126.9	46.4	1	270	20	27.6	147.7	0	242.14	502.33	20.3	12.9	76	33	0.3	1.4	2	0	12	320	32.8	0	1278.6	250.09	173.06
[truncated: 9 more columns]
