# Supplementary material for: Dietary patterns and their association with the components of metabolic syndrome: A cross-sectional study of adults from northeast Thailand
Source: F1000Res. 2019 Apr 3;7:905. Originally published 2018 Jun 25. [Version 2] doi: 10.12688/f1000research.15075.2 (PMC6480943; doi:10.12688/f1000research.15075.2)
Supplement: Supplementary file 3 [file f1000research-7-20291-s0002.tgz]

Archive with 1 entries (1 files):
- c08f49de-6e7b-4ff8-bc44-b4532e7d7bab.docx
